# Supplementary material for: Genetic associations between ULK3 and epilepsy: a two-sample Mendelian randomization study
Source: Front Neurol. 2024 Aug 12;15:1376314. doi: 10.3389/fneur.2024.1376314 (PMC11346342; doi:10.3389/fneur.2024.1376314)
Supplement: Supplementary file 1 [file Data_Sheet_1.xlsx]

## Sheet: Sheet1
Query	GWAS Trait	PMID	RS Number	Position (GRCh37)	Alleles	R2	D'	Risk Allele	Effect Size (95% CI)	Beta or OR	P-value
rs10223014	Smoking initiation	36477530	rs11098315	chr4:116550272	C=0.783, T=0.217	0.212002	0.955605	0.179	0.00763	0.0057-0.0096	3e-14
rs10223014	Smoking initiation	36477530	rs1351203	chr4:116551316	G=0.217, T=0.783	0.210215	0.951569	0.172	0.00799	0.0057-0.0102	3e-12
rs182106827	CD4 on CD39+ secreting CD4 regulatory T cell	32929287	rs7086374	chr10:97331197	A=0.901, C=0.099	0.12284	0.770117	0.04418	0.4227	0.29-0.55	1e-10
rs182106827	CD39+ CD8+ T cell %T cell	32929287	rs117958583	chr10:97403216	A=0.982, C=0.018	0.753837	0.955536	0.04098	0.7563	0.67-0.84	1e-66
rs182106827	CD39+ CD8+ T cell %CD8+ T cell	32929287	rs117958583	chr10:97403216	A=0.982, C=0.018	0.753837	0.955536	0.04098	0.6982	0.61-0.78	9e-57
rs182106827	CD39+ CD8+ T cell Absolute Count	32929287	rs117958583	chr10:97403216	A=0.982, C=0.018	0.753837	0.955536	0.04107	0.6811	0.59-0.77	2e-50
rs182106827	CD8 on CD39+ CD8+ T cell	32929287	rs117519014	chr10:97403248	A=0.018, C=0.982	0.753837	0.955536	0.0427	0.4352	0.3-0.57	8e-11
rs182106827	CD25 on CD39+ CD4+ T cell	32929287	rs141293370	chr10:97442176	A=0.019, G=0.981	0.772065	0.956482	0.04248	0.7361	0.6-0.87	2e-27
rs182106827	CD4 on CD39+ CD4+ T cell	32929287	rs141293370	chr10:97442176	A=0.019, G=0.981	0.772065	0.956482	0.04248	0.8798	0.75-1.01	4e-39
rs182106827	CD39+ activated CD4 regulatory T cell %CD4 regulatory T cell	32929287	rs150505174	chr10:97482799	C=0.977, T=0.023	0.638579	0.806443	0.04181	0.4564	0.36-0.55	5e-22
rs182106827	CD39+ activated CD4 regulatory T cell %activated CD4 regulatory T cell	32929287	rs115178468	chr10:97549796	C=0.981, T=0.019	0.772065	0.956482	0.04226	0.53	0.46-0.6	3e-45
rs182106827	CD39+ secreting CD4 regulatory T cell Absolute Count	32929287	rs115178468	chr10:97549796	C=0.981, T=0.019	0.772065	0.956482	0.04236	0.5134	0.42-0.6	2e-28
rs182106827	CD39+ secreting CD4 regulatory T cell %CD4 regulatory T cell	32929287	rs117653391	chr10:97551952	A=0.019, G=0.981	0.763708	0.946175	0.04202	0.5265	0.44-0.61	1e-34
rs182106827	CD28 on CD39+ secreting CD4 regulatory T cell	32929287	rs117653391	chr10:97551952	A=0.019, G=0.981	0.763708	0.946175	0.04349	0.4593	0.33-0.59	5e-12
rs182106827	CD39 on CD39+ activated CD4 regulatory T cell	32929287	rs148473024	chr10:97665383	G=0.982, T=0.018	0.816485	1	0.04416	0.9263	0.8-1.05	2e-45
rs182106827	CD39 on CD39+ secreting CD4 regulatory T cell	32929287	rs148473024	chr10:97665383	G=0.982, T=0.018	0.816485	1	0.04416	0.7381	0.61-0.86	7e-30
rs182106827	CD39 on CD39+ CD4+ T cell	32929287	rs148473024	chr10:97665383	G=0.982, T=0.018	0.816485	1	0.04416	0.9403	0.81-1.07	5e-47
rs182106827	Bone mineral density variability	37500982	rs77418133	chr10:97910878	C=0.982, T=0.018	0.179574	0.477045	NR	NA	NA	1e-08
rs182106827	Bone mineral density variability	37500982	rs117592294	chr10:97932006	C=0.988, T=0.012	0.261656	0.705333	NR	NA	NA	1e-08
rs56113811	Vertex-wise sulcal depth	34910505	rs9695255	chr9:83575032	G=0.913, T=0.087	0.252391	0.593592	0.23	10.88	NA	1e-27
rs56113811	Cortical surface area	34560273	rs9695255	chr9:83575032	G=0.913, T=0.087	0.252391	0.593592	0.2416	NA	NA	1e-17
rs56113811	Vertex-wise cortical surface area	34910505	rs9695255	chr9:83575032	G=0.913, T=0.087	0.252391	0.593592	0.23	8.22	NA	2e-16
rs56113811	T2 brain MRIs Unsupervised Deep learning derived Imaging Phenotypes (dimension 90)	38580839	rs72736052	chr9:83583217	C=0.088, T=0.912	0.250065	0.588644	NR	NA	NA	2e-11
rs56113811	Brain shape (segment 3)	33821002	rs9410566	chr9:83649787	C=0.088, T=0.912	0.254452	0.593786	NR	NA	NA	8e-09
rs56113811	Lung function (FVC)	30595370	rs62579839	chr9:83755208	C=0.152, T=0.848	0.617913	0.908262	NR	NA	NA	1e-09
rs56113811	Lung function (FEV1)	36914875	rs62579839	chr9:83755208	C=0.152, T=0.848	0.617913	0.908262	0.757	6.387	NA	2e-10
rs56113811	interferon-related traits	33104735	rs11139167	chr9:83966480	A=0.071, G=0.929	0.105252	0.428336	0.203	NA	NA	7e-06
rs695821	Uterine fibroids (MTAG)	31488892	rs695670	chr22:26278468	C=0.312, T=0.688	0.262065	0.871469	NR	1.03093	1.02-1.05	6e-06
rs76488685	Endometriosis or migraine	32121467	rs112332086	chr2:67453726	A=0.018, T=0.982	0.451161	0.694137	NR	1.09	NA	8e-06
rs76488685	Age at menopause	30595370	rs62156695	chr2:67649768	A=0.966, G=0.034	0.198399	0.600875	NR	NA	NA	5e-21

## Sheet: Sheet2
Query	GWAS Trait	PMID	RS Number	Position (GRCh37)	Alleles	R2	D'	Risk Allele	Effect Size (95% CI)	Beta or OR	P-value
rs10223014	Smoking initiation	36477530	rs11098315	chr4:116550272	C=0.783, T=0.217	0.212002	0.955605	0.179	0.00763	0.0057-0.0096	3e-14
rs10223014	Smoking initiation	36477530	rs1351203	chr4:116551316	G=0.217, T=0.783	0.210215	0.951569	0.172	0.00799	0.0057-0.0102	3e-12
rs182106827	CD4 on CD39+ secreting CD4 regulatory T cell	32929287	rs7086374	chr10:97331197	A=0.901, C=0.099	0.12284	0.770117	0.04418	0.4227	0.29-0.55	1e-10
rs182106827	CD39+ CD8+ T cell %T cell	32929287	rs117958583	chr10:97403216	A=0.982, C=0.018	0.753837	0.955536	0.04098	0.7563	0.67-0.84	1e-66
rs182106827	CD39+ CD8+ T cell %CD8+ T cell	32929287	rs117958583	chr10:97403216	A=0.982, C=0.018	0.753837	0.955536	0.04098	0.6982	0.61-0.78	9e-57
rs182106827	CD39+ CD8+ T cell Absolute Count	32929287	rs117958583	chr10:97403216	A=0.982, C=0.018	0.753837	0.955536	0.04107	0.6811	0.59-0.77	2e-50
rs182106827	CD8 on CD39+ CD8+ T cell	32929287	rs117519014	chr10:97403248	A=0.018, C=0.982	0.753837	0.955536	0.0427	0.4352	0.3-0.57	8e-11
rs182106827	CD25 on CD39+ CD4+ T cell	32929287	rs141293370	chr10:97442176	A=0.019, G=0.981	0.772065	0.956482	0.04248	0.7361	0.6-0.87	2e-27
rs182106827	CD4 on CD39+ CD4+ T cell	32929287	rs141293370	chr10:97442176	A=0.019, G=0.981	0.772065	0.956482	0.04248	0.8798	0.75-1.01	4e-39
rs182106827	CD39+ activated CD4 regulatory T cell %CD4 regulatory T cell	32929287	rs150505174	chr10:97482799	C=0.977, T=0.023	0.638579	0.806443	0.04181	0.4564	0.36-0.55	5e-22
rs182106827	CD39+ activated CD4 regulatory T cell %activated CD4 regulatory T cell	32929287	rs115178468	chr10:97549796	C=0.981, T=0.019	0.772065	0.956482	0.04226	0.53	0.46-0.6	3e-45
rs182106827	CD39+ secreting CD4 regulatory T cell Absolute Count	32929287	rs115178468	chr10:97549796	C=0.981, T=0.019	0.772065	0.956482	0.04236	0.5134	0.42-0.6	2e-28
rs182106827	CD39+ secreting CD4 regulatory T cell %CD4 regulatory T cell	32929287	rs117653391	chr10:97551952	A=0.019, G=0.981	0.763708	0.946175	0.04202	0.5265	0.44-0.61	1e-34
rs182106827	CD28 on CD39+ secreting CD4 regulatory T cell	32929287	rs117653391	chr10:97551952	A=0.019, G=0.981	0.763708	0.946175	0.04349	0.4593	0.33-0.59	5e-12
rs182106827	CD39 on CD39+ activated CD4 regulatory T cell	32929287	rs148473024	chr10:97665383	G=0.982, T=0.018	0.816485	1	0.04416	0.9263	0.8-1.05	2e-45
rs182106827	CD39 on CD39+ secreting CD4 regulatory T cell	32929287	rs148473024	chr10:97665383	G=0.982, T=0.018	0.816485	1	0.04416	0.7381	0.61-0.86	7e-30
rs182106827	CD39 on CD39+ CD4+ T cell	32929287	rs148473024	chr10:97665383	G=0.982, T=0.018	0.816485	1	0.04416	0.9403	0.81-1.07	5e-47
rs182106827	Bone mineral density variability	37500982	rs77418133	chr10:97910878	C=0.982, T=0.018	0.179574	0.477045	NR	NA	NA	1e-08
rs182106827	Bone mineral density variability	37500982	rs117592294	chr10:97932006	C=0.988, T=0.012	0.261656	0.705333	NR	NA	NA	1e-08
rs56113811	Vertex-wise sulcal depth	34910505	rs9695255	chr9:83575032	G=0.913, T=0.087	0.252391	0.593592	0.23	10.88	NA	1e-27
rs56113811	Cortical surface area	34560273	rs9695255	chr9:83575032	G=0.913, T=0.087	0.252391	0.593592	0.2416	NA	NA	1e-17
rs56113811	Vertex-wise cortical surface area	34910505	rs9695255	chr9:83575032	G=0.913, T=0.087	0.252391	0.593592	0.23	8.22	NA	2e-16
rs56113811	T2 brain MRIs Unsupervised Deep learning derived Imaging Phenotypes (dimension 90)	38580839	rs72736052	chr9:83583217	C=0.088, T=0.912	0.250065	0.588644	NR	NA	NA	2e-11
rs56113811	Brain shape (segment 3)	33821002	rs9410566	chr9:83649787	C=0.088, T=0.912	0.254452	0.593786	NR	NA	NA	8e-09
rs56113811	Lung function (FVC)	30595370	rs62579839	chr9:83755208	C=0.152, T=0.848	0.617913	0.908262	NR	NA	NA	1e-09
rs56113811	Lung function (FEV1)	36914875	rs62579839	chr9:83755208	C=0.152, T=0.848	0.617913	0.908262	0.757	6.387	NA	2e-10
rs56113811	interferon-related traits	33104735	rs11139167	chr9:83966480	A=0.071, G=0.929	0.105252	0.428336	0.203	NA	NA	7e-06
rs695821	Uterine fibroids (MTAG)	31488892	rs695670	chr22:26278468	C=0.312, T=0.688	0.262065	0.871469	NR	1.03093	1.02-1.05	6e-06
rs76488685	Endometriosis or migraine	32121467	rs112332086	chr2:67453726	A=0.018, T=0.982	0.451161	0.694137	NR	1.09	NA	8e-06
rs76488685	Age at menopause	30595370	rs62156695	chr2:67649768	A=0.966, G=0.034	0.198399	0.600875	NR	NA	NA	5e-21

## Sheet: Sheet3
Query	GWAS Trait	PMID	RS Number	Position (GRCh37)	Alleles	R2	D'	Risk Allele	Effect Size (95% CI)	Beta or OR	P-value
rs10873348	Gut microbiome composition (winter)	26528553	rs10132493	chr14:83577467	A=0.688, G=0.312	0.109272	0.574172	NR	0.595189	0.36-0.83	4e-06
rs10873348	Principal component-derived dietary pattern 13	32193382	rs8019011	chr14:83679208	C=0.238, T=0.762	0.223084	0.98809	0.611149	0.0135297	0.0087-0.0184	5e-08
rs11065064	C-reactive protein levels (MTAG)	36376304	rs2239204	chr12:120541016	C=0.851, T=0.149	0.114405	0.432668	NR	0.02599	0.017-0.035	4e-08
rs11065064	Obesity-related traits	23251661	rs11065028	chr12:120562974	C=0.363, T=0.637	0.167445	0.577471	0.31	0.03	/	4e-06
rs11065064	Severe COVID-19 infection	36662838	rs3742039	chr12:120649970	C=0.606, T=0.394	0.139535	0.865688	NR	NA	NA	9e-15
rs11065064	Platelet count	29403010	rs12581983	chr12:120670966	C=0.733, G=0.267	0.636166	0.898505	NR	0.02531	0.017-0.034	3e-09
rs11065064	Mean spheric corpuscular volume	32888494	rs79571853	chr12:120675017	A=0.788, C=0.212	0.733734	0.884708	0.13899	0.020392	0.014-0.027	4e-10
rs11065064	Total cholesterol levels	35884923	rs1151824	chr12:120678381	A=0.608, G=0.392	0.431271	0.98525	NR	0.94	0.54-1.34	5e-06
rs11065064	C-reactive protein levels (MTAG)	36376304	rs1182859	chr12:120693288	A=0.61, G=0.39	0.434945	0.985298	NR	0.031915	0.026-0.038	7e-27
rs11065064	Platelet count	34594039	rs2006194	chr12:120694623	C=0.301, G=0.699	0.644432	0.984601	0.429425	0.0193441	0.013-0.026	7e-09
rs11065064	Appendicular lean mass	31761296	rs112863429	chr12:120703715	C=0.226, G=0.774	0.951357	0.984936	0.120119	0.0836211	0.054-0.113	3e-08
rs11065064	Liver enzyme levels (gamma-glutamyl transferase)	36329257	rs3956833	chr12:120705828	A=0.755, C=0.245	0.859865	0.988115	NR	NA	NA	8e-08
rs11065064	C-reactive protein levels (MTAG)	36376304	rs2859287	chr12:120821339	C=0.602, T=0.398	0.149862	0.587623	NR	0.01901	0.015-0.023	5e-19
rs11065064	Bipolar disorder	31043756	rs206949	chr12:120822049	A=0.278, G=0.722	0.121526	0.403951	0.268	1.06343	1.04-1.09	1e-06
rs115413702	Possible neuropathic pain in post total joint replacement surgery for osteoarthritis	28051079	rs7734804	chr5:164346536	G=0.919, T=0.081	0.134927	0.591092	0.025	4.64	2.26-9.53	5e-06
rs11814110	Smoking cessation	36477530	rs10509123	chr10:61893145	G=0.23, T=0.77	0.121786	0.54421	0.352	0.00841	0.0057-0.0111	1e-09
rs11814110	Smoking cessation	36477530	rs10509123	chr10:61893145	G=0.23, T=0.77	0.121786	0.54421	0.327	0.00912	0.0066-0.0116	8e-13
rs11814110	Behavioral disturbance or psychiatric symptoms and prion disease	25897833	rs10509125	chr10:61926866	A=0.559, C=0.441	0.774144	0.916801	0.402	2.09	1.55–2.82	1e-06
rs12672013	Vertex-wise cortical surface area	34910505	rs1858959	chr7:24520652	A=0.472, G=0.528	0.102657	0.600499	0.25	5.84	NA	5e-09
rs12672013	Cortical surface area	34560273	rs1858959	chr7:24520652	A=0.472, G=0.528	0.102657	0.600499	0.241	NA	NA	1e-08
rs12672013	Autism spectrum disorder (MTAG)	32606422	rs6461809	chr7:24526039	C=0.43, T=0.57	0.198191	0.685119	NR	NA	NA	8e-09
rs12672013	Educational attainment (years of education)	30038396	rs2529069	chr7:24571038	C=0.477, T=0.523	0.347676	0.998418	0.7343	0.0106	0.0075-0.0137	3e-11
rs12672013	Educational attainment (MTAG)	30038396	rs2529069	chr7:24571038	C=0.477, T=0.523	0.347676	0.998418	0.7343	0.0098	0.0069-0.0127	4e-11
rs12672013	Major depressive disorder (broad)	38177345	rs2529050	chr7:24595823	C=0.444, T=0.556	0.152638	0.77465	0.3608	0.0198	0.013-0.026	3e-09
rs12672013	Serum urate levels	38658550	rs2257061	chr7:24740177	C=0.634, T=0.366	0.108489	0.769181	NR	0.0159	0.01-0.021	2e-08
rs12672013	Highest math class taken (MTAG)	30038396	rs2237318	chr7:24769278	C=0.418, T=0.582	0.119497	0.722961	0.3269	0.0134	0.0099-0.0169	3e-14
rs12672013	Serum urate levels	38658550	rs2158063	chr7:24777871	A=0.387, G=0.613	0.115386	0.758275	NR	0.0153	0.01-0.02	2e-09
rs12672013	Early childhood caries	36672800	rs1044956	chr7:24854765	A=0.383, G=0.617	0.118018	0.480446	NR	4.551	NA	5e-06
rs13090746	Major depressive disorder (probable)	29662059	rs1304150	chr3:102831585	C=0.247, T=0.753	0.306239	0.831098	0.8684	0.0094	0.0057-0.0131	9e-07
rs13273033	Triglyceride levels	32154731	rs13262031	chr8:9389241	C=0.46, T=0.54	0.245849	0.88411	NR	0.021	0.016-0.026	1e-14
rs13273033	Cholesterol levels in chylomicrons and extremely large VLDL	35213538	rs13262031	chr8:9389241	C=0.46, T=0.54	0.245849	0.88411	0.36817	0.0279856	0.02-0.036	2e-11
rs13273033	Cholesteryl ester levels in chylomicrons and extremely large VLDL	35213538	rs13262031	chr8:9389241	C=0.46, T=0.54	0.245849	0.88411	0.36817	0.0269145	0.019-0.035	1e-10
rs13273033	Phospholipid levels in chylomicrons and extremely large VLDL	35213538	rs13262031	chr8:9389241	C=0.46, T=0.54	0.245849	0.88411	0.36817	0.0279827	0.02-0.036	1e-11
rs13273033	Free cholesterol levels in chylomicrons and extremely large VLDL	35213538	rs13262031	chr8:9389241	C=0.46, T=0.54	0.245849	0.88411	0.36817	0.0288815	0.021-0.037	3e-12
rs13273033	Total lipid levels in VLDL	35213538	rs13262031	chr8:9389241	C=0.46, T=0.54	0.245849	0.88411	0.36817	0.0233639	0.015-0.032	3e-08
rs13273033	Phospholipid levels in very large VLDL	35213538	rs13262031	chr8:9389241	C=0.46, T=0.54	0.245849	0.88411	0.36817	0.0245837	0.016-0.033	3e-09
rs13273033	Total lipid levels in very large VLDL	35213538	rs13262031	chr8:9389241	C=0.46, T=0.54	0.245849	0.88411	0.36817	0.0258905	0.018-0.034	4e-10
rs13273033	Concentration of very large VLDL particles	35213538	rs13262031	chr8:9389241	C=0.46, T=0.54	0.245849	0.88411	0.36817	0.0257366	0.018-0.034	5e-10
rs13273033	Triglyceride levels in small LDL	35213538	rs13262031	chr8:9389241	C=0.46, T=0.54	0.245849	0.88411	0.36817	0.0233974	0.015-0.032	2e-08
rs13273033	Triglyceride levels in VLDL	35213538	rs13262031	chr8:9389241	C=0.46, T=0.54	0.245849	0.88411	0.36817	0.027666	0.02-0.036	2e-11
rs13273033	Average diameter for VLDL particles	35213538	rs13262031	chr8:9389241	C=0.46, T=0.54	0.245849	0.88411	0.36817	0.0290641	0.021-0.037	5e-13
rs13273033	Triglyceride levels in very large VLDL	35213538	rs13262031	chr8:9389241	C=0.46, T=0.54	0.245849	0.88411	0.36817	0.0272919	0.019-0.035	3e-11
rs13273033	Triglyceride levels in medium VLDL	35213538	rs13262031	chr8:9389241	C=0.46, T=0.54	0.245849	0.88411	0.36817	0.02737	0.019-0.036	6e-11
rs13273033	Total triglycerides levels	35213538	rs13262031	chr8:9389241	C=0.46, T=0.54	0.245849	0.88411	0.36817	0.0264129	0.018-0.035	2e-10
rs13273033	Free cholesterol levels in very large VLDL	35213538	rs13262031	chr8:9389241	C=0.46, T=0.54	0.245849	0.88411	0.36817	0.024263	0.016-0.032	6e-09
rs13273033	Triglyceride levels in large VLDL	35213538	rs13262031	chr8:9389241	C=0.46, T=0.54	0.245849	0.88411	0.36817	0.0269534	0.019-0.035	8e-11
rs13273033	Free cholesterol levels in large VLDL	35213538	rs13262031	chr8:9389241	C=0.46, T=0.54	0.245849	0.88411	0.36817	0.0246189	0.016-0.033	3e-09
rs13273033	Cholesterol levels in large VLDL	35213538	rs13262031	chr8:9389241	C=0.46, T=0.54	0.245849	0.88411	0.36817	0.0233103	0.015-0.032	3e-08
rs13273033	Total lipid levels in large VLDL	35213538	rs13262031	chr8:9389241	C=0.46, T=0.54	0.245849	0.88411	0.36817	0.02591	0.018-0.034	5e-10
rs13273033	Concentration of large VLDL particles	35213538	rs13262031	chr8:9389241	C=0.46, T=0.54	0.245849	0.88411	0.36817	0.0259554	0.018-0.034	4e-10
rs13273033	Phospholipid levels in large VLDL	35213538	rs13262031	chr8:9389241	C=0.46, T=0.54	0.245849	0.88411	0.36817	0.025367	0.017-0.034	1e-09
rs13273033	A body shape index	34021172	rs13262031	chr8:9389241	C=0.46, T=0.54	0.245849	0.88411	NR	0.0195429	0.013-0.026	2e-09
rs13273033	Body mass index	38538606	rs13262031	chr8:9389241	C=0.46, T=0.54	0.245849	0.88411	NR	0.0172322	0.012-0.022	7e-12
rs13273033	Waist-to-hip ratio adjusted for BMI	34021172	rs6980728	chr8:9390529	C=0.491, T=0.509	0.329851	0.927344	NR	0.0183914	0.012-0.025	1e-08
rs13273033	Waist-hip index	34021172	rs6980728	chr8:9390529	C=0.491, T=0.509	0.329851	0.927344	NR	0.0195219	0.013-0.026	1e-09
rs13273033	Multiple myeloma (hyperdiploidy)	23502783	rs6601327	chr8:9395532	A=0.519, G=0.481	0.322954	0.900161	0.37	1.27	1.14-1.41	8e-06
rs13273033	Triglycerides to total lipids ratio in very large HDL	35213538	rs6601327	chr8:9395532	A=0.519, G=0.481	0.322954	0.900161	0.381471	0.0255946	0.018-0.033	2e-10
rs13273033	Systemic lupus erythematosus	28714469	rs6601327	chr8:9395532	A=0.519, G=0.481	0.322954	0.900161	NR	1.1	1.06-1.14	1e-07
rs13273033	Endometriosis or asthma (pleiotropy)	35472084	rs1458942	chr8:9406602	A=0.526, G=0.474	0.358536	0.935263	NR	0.04	NA	3e-06
rs13273033	Endometriosis (MTAG)	36914876	rs1458942	chr8:9406602	A=0.526, G=0.474	0.358536	0.935263	NR	0.0151826	0.0098-0.0206	4e-08
rs13273033	Endometriosis or asthma (pleiotropy)	35472084	rs12156017	chr8:9406837	C=0.471, G=0.529	0.348564	0.917376	NR	0.044	NA	6e-08
rs13273033	Regular attendance at a religious group	29970889	rs12156017	chr8:9406837	C=0.471, G=0.529	0.348564	0.917376	0.351705	0.00432008	0.0028-0.0058	2e-08
rs13273033	Cortical surface area	32193296	rs4840425	chr8:9408271	A=0.521, G=0.479	0.354175	0.938905	0.6094	12.0159	8.15-15.88	1e-09
rs13273033	Anterior amygdaloid area volume	37391117	rs4128198	chr8:9433499	G=0.473, T=0.527	0.376951	0.957828	NR	0.3934	0.27-0.52	2e-09
rs13273033	Serum alkaline phosphatase levels	33462484	rs117357349	chr8:9459933	C=0.959, T=0.041	0.104683	0.947075	NR	0.0596	0.041-0.078	4e-10
rs13273033	High density lipoprotein cholesterol levels	33462484	rs117357349	chr8:9459933	C=0.959, T=0.041	0.104683	0.947075	NR	0.0645	0.045-0.084	1e-10
rs13273033	Metabolic biomarkers (multivariate analysis)	33980691	rs33994795	chr8:9473429	C=0.47, T=0.53	0.398754	0.977669	0.36	NA	NA	2e-24
rs13273033	Aspartate aminotransferase levels	33980691	rs33994795	chr8:9473429	C=0.47, T=0.53	0.398754	0.977669	0.36	0.018	/	1e-19
rs13273033	Triglycerides	33980691	rs33994795	chr8:9473429	C=0.47, T=0.53	0.398754	0.977669	0.36	0.017	/	6e-19
rs13273033	Body fat percentage	33980691	rs33994795	chr8:9473429	C=0.47, T=0.53	0.398754	0.977669	0.36	0.01	%	2e-10
rs13273033	Alanine aminotransferase levels	33980691	rs33994795	chr8:9473429	C=0.47, T=0.53	0.398754	0.977669	0.36	0.018	/	7e-19
rs13273033	Triglyceride levels in chylomicrons and extremely large VLDL	35213538	rs4075359	chr8:9487813	C=0.544, T=0.456	0.379007	0.92785	0.374157	0.025438	0.017-0.034	7e-10
rs13273033	Endometriosis or asthma (pleiotropy)	35472084	rs4075359	chr8:9487813	C=0.544, T=0.456	0.379007	0.92785	NR	0.043	NA	6e-08
rs13273033	Diastolic blood pressure	35762941	rs4075359	chr8:9487813	C=0.544, T=0.456	0.379007	0.92785	NR	0.1534	0.11-0.2	1e-12
rs13273033	Systolic blood pressure	35762941	rs4075359	chr8:9487813	C=0.544, T=0.456	0.379007	0.92785	NR	0.2937	0.22-0.37	3e-15
rs13273033	Total lipid levels in chylomicrons and extremely large VLDL	35213538	rs7846399	chr8:9493129	C=0.549, T=0.451	0.426344	0.973051	0.36424	0.0273106	0.019-0.035	4e-11
rs13273033	Concentration of chylomicrons and extremely large VLDL particles	35213538	rs7846399	chr8:9493129	C=0.549, T=0.451	0.426344	0.973051	0.36424	0.0269052	0.019-0.035	7e-11
rs13273033	Body mass index	38538606	rs12547642	chr8:9493927	C=0.539, T=0.461	0.410402	0.975269	NR	0.018462	0.014-0.023	1e-13
rs13273033	Body mass index	37280435	rs12547642	chr8:9493927	C=0.539, T=0.461	0.410402	0.975269	NR	0.0190544	0.015-0.023	1e-21
rs13273033	Waist-to-hip ratio adjusted for BMI	34021172	rs11249932	chr8:9500244	A=0.332, T=0.668	0.694805	0.967843	NR	0.0196167	0.013-0.027	4e-08
rs13273033	Waist-hip index	34021172	rs11249932	chr8:9500244	A=0.332, T=0.668	0.694805	0.967843	NR	0.0209576	0.014-0.028	4e-09
rs13273033	Mosquito bite size	28199695	rs4427176	chr8:9533399	G=0.853, T=0.147	0.445542	0.975877	NR	0.0356511	0.022-0.049	3e-07
rs13273033	Current medication use (UKB data field 20003)	38541061	rs10081478	chr8:9545570	G=0.601, T=0.399	0.532584	0.97905	0.3091	0.0379098	0.025-0.051	3e-08
rs13273033	Waist circumference adjusted for body mass index	34021172	rs10903317	chr8:9555907	A=0.428, C=0.572	0.461998	0.966383	NR	0.0195243	0.013-0.026	5e-09
rs13273033	Educational attainment (years of education)	30595370	rs11249939	chr8:9556500	A=0.514, G=0.486	0.376799	0.981293	NR	NA	NA	9e-09
rs13273033	Age at first birth	34211149	rs11249939	chr8:9556500	A=0.514, G=0.486	0.376799	0.981293	0.6107	0.0633	0.044-0.083	2e-10
rs13273033	Endometriosis or asthma (pleiotropy)	35472084	rs7006985	chr8:9564437	A=0.453, G=0.547	0.424139	0.97563	NR	0.043	NA	7e-08
rs13273033	Endometriosis or asthma (pleiotropy)	35472084	rs10099122	chr8:9568003	C=0.422, T=0.578	0.460171	0.953888	NR	0.04	NA	3e-08
rs13273033	Multiple myeloma (hyperdiploidy)	23502783	rs12545912	chr8:9601699	G=0.277, T=0.723	0.742189	0.87811	0.24	1.3	1.16-1.45	7e-06
rs13273033	Systolic blood pressure x alcohol consumption interaction (2df test)	29912962	rs4383974	chr8:9619348	C=0.695, G=0.305	0.107004	0.356621	0.7	NA	NA	2e-13
rs13273033	White matter microstructure (fractional anisotropy)	31666681	rs4383974	chr8:9619348	C=0.695, G=0.305	0.107004	0.356621	NR	NA	NA	2e-09
rs13273033	Heel bone mineral density	30048462	rs4383974	chr8:9619348	C=0.695, G=0.305	0.107004	0.356621	NR	0.0182957	0.014-0.023	2e-17
rs13273033	White matter hyperintensity volume	33293549	rs11249945	chr8:9628753	A=0.459, G=0.541	0.365355	0.916499	NR	0.0337	0.022-0.046	4e-08
rs13273033	White matter hyperintensity volume x hypertension interaction (2df)	33293549	rs11249945	chr8:9628753	A=0.459, G=0.541	0.365355	0.916499	0.35	NA	NA	1e-07
rs13273033	White matter hyperintensity volume (adjusted for hypertension)	33293549	rs11249945	chr8:9628753	A=0.459, G=0.541	0.365355	0.916499	0.35	0.032	0.02-0.044	4e-07
rs13273033	Schizophrenia	26198764	rs2048656	chr8:9644659	A=0.451, G=0.549	0.349199	0.881337	NR	1.06	NA	1e-07
rs13273033	Diastolic blood pressure x alcohol consumption interaction (2df test)	29912962	rs9286060	chr8:9653145	A=0.442, C=0.558	0.317519	0.824934	0.38	NA	NA	2e-13
rs13273033	Estimated glomerular filtration rate (creatinine)	35710981	rs34062996	chr8:9660198	A=0.548, G=0.452	0.296369	0.813575	0.5849	8.64	NA	6e-18
rs13273033	White matter microstructure (fractional anisotropy)	31666681	rs13249447	chr8:9665074	A=0.46, C=0.54	0.280238	0.803963	NR	NA	NA	4e-08
rs13273033	Epilepsy	34456681	rs28634186	chr8:9669335	C=0.582, T=0.418	0.305304	0.770944	NR	1.056	NA	4e-08
rs13273033	A body shape index	34021172	rs4840441	chr8:9677798	A=0.431, G=0.569	0.274263	0.749148	NR	0.0211704	0.015-0.027	3e-11
rs13273033	Waist circumference adjusted for body mass index	34021172	rs4841229	chr8:9678029	A=0.59, C=0.41	0.282619	0.72904	NR	0.0160291	0.01-0.022	5e-08
rs13273033	Systolic blood pressure x alcohol consumption interaction (2df test)	29912962	rs1976671	chr8:9679634	A=0.59, G=0.41	0.256681	0.695067	0.62	NA	NA	7e-18
rs13273033	Waist circumference adjusted for body mass index	34021172	rs1976671	chr8:9679634	A=0.59, G=0.41	0.256681	0.695067	NR	0.0242935	0.018-0.03	2e-14
rs13273033	Systemic lupus erythematosus (MTAG)	36750564	rs17734290	chr8:9680223	G=0.292, T=0.708	0.104446	0.341417	NR	0.062	0.041-0.083	4e-09
rs13273033	Diastolic blood pressure x alcohol consumption interaction (2df test)	29912962	rs55868514	chr8:9680400	C=0.566, T=0.434	0.286639	0.77118	0.38	NA	NA	2e-13
rs13273033	Diastolic blood pressure x smoking status (ever vs never) interaction (2df test)	29455858	rs4841235	chr8:9683358	A=0.429, G=0.571	0.273713	0.745962	NR	NA	NA	3e-09
rs13273033	Diastolic blood pressure x smoking status (current vs non-current) interaction (2df test)	29455858	rs4841235	chr8:9683358	A=0.429, G=0.571	0.273713	0.745962	NR	NA	NA	8e-10
rs13273033	Systolic blood pressure x smoking status (ever vs never) interaction (2df test)	29455858	rs4841235	chr8:9683358	A=0.429, G=0.571	0.273713	0.745962	NR	NA	NA	4e-14
rs13273033	Systolic blood pressure x smoking status (ever vs never) interaction (2df test)	29455858	rs4841235	chr8:9683358	A=0.429, G=0.571	0.273713	0.745962	NR	NA	NA	3e-07
rs13273033	Diastolic blood pressure x smoking status (ever vs never) interaction (2df test)	29455858	rs4841235	chr8:9683358	A=0.429, G=0.571	0.273713	0.745962	NR	NA	NA	3e-06
rs13273033	Systolic blood pressure x smoking status (current vs non-current) interaction (2df test)	29455858	rs4841235	chr8:9683358	A=0.429, G=0.571	0.273713	0.745962	NR	NA	NA	3e-08
rs13273033	Diastolic blood pressure x smoking status (current vs non-current) interaction (2df test)	29455858	rs4841235	chr8:9683358	A=0.429, G=0.571	0.273713	0.745962	NR	NA	NA	7e-07
rs13273033	Systolic blood pressure x smoking status (current vs non-current) interaction (2df test)	29455858	rs4841235	chr8:9683358	A=0.429, G=0.571	0.273713	0.745962	NR	NA	NA	5e-15
rs13273033	Highest math class taken (MTAG)	30038396	rs62491261	chr8:9684613	A=0.101, G=0.899	0.106311	0.592432	0.2169	0.0112	0.0073-0.0151	2e-08
rs13273033	General risk tolerance (MTAG)	30643258	rs4841237	chr8:9684883	A=0.825, G=0.175	0.134499	0.484119	0.746	0.008	0.0053-0.0107	3e-09
rs13273033	Multi-trait sum score	37277458	rs10095236	chr8:9684925	C=0.441, T=0.559	0.262439	0.748461	NR	NA	NA	7e-09
rs13273033	Self-reported math ability	30038396	rs62491264	chr8:9685530	C=0.724, T=0.276	0.315172	0.570513	0.7054	0.0141	0.01-0.0182	4e-11
rs13273033	Waist circumference adjusted for body mass index	34021172	rs4554470	chr8:9685720	A=0.672, G=0.328	0.122622	0.402755	NR	0.0177414	0.011-0.024	3e-08
rs13273033	Bipolar disorder	31043756	rs56662938	chr8:9693556	A=0.126, T=0.874	0.14697	0.613695	0.132	1.07853	1.05-1.11	3e-06
rs13273033	Waist-hip index	34021172	rs34389983	chr8:9702260	C=0.496, T=0.504	0.123888	0.574259	NR	0.0183824	0.012-0.025	1e-08
rs13273033	Waist-hip index	34021172	rs7838965	chr8:9717368	G=0.681, T=0.319	0.109112	0.371862	NR	0.0223034	0.015-0.03	1e-08
rs13273033	Triglycerides to total lipids ratio in small LDL	35213538	rs4439133	chr8:9718747	A=0.673, T=0.327	0.128714	0.411518	0.336027	0.0270967	0.019-0.035	2e-10
rs13273033	Ratio of polyunsaturated fatty acids to monounsaturated fatty acids	35213538	rs4439133	chr8:9718747	A=0.673, T=0.327	0.128714	0.411518	0.336021	0.024235	0.016-0.033	1e-08
rs13273033	High density lipoprotein cholesterol levels	34887591	rs4645567	chr8:9723964	A=0.664, T=0.336	0.111339	0.390924	0.785644	0.0145358	0.011-0.018	7e-11
rs13273033	Low density lipoprotein cholesterol levels	34887591	rs4645567	chr8:9723964	A=0.664, T=0.336	0.111339	0.390924	NR	NA	NA	4e-13
rs13273033	Low density lipoprotein cholesterol levels	34887591	rs4645567	chr8:9723964	A=0.664, T=0.336	0.111339	0.390924	0.785675	0.0141477	0.011-0.018	9e-13
rs13273033	Total cholesterol levels	34887591	rs4645567	chr8:9723964	A=0.664, T=0.336	0.111339	0.390924	0.786014	0.0138901	0.011-0.017	2e-12
rs13273033	Total cholesterol levels	34887591	rs4645567	chr8:9723964	A=0.664, T=0.336	0.111339	0.390924	NR	NA	NA	4e-14
rs13273033	Systolic blood pressure	30224653	rs62491354	chr8:9730663	A=0.101, G=0.899	0.116827	0.620356	0.1341	0.2565	0.19-0.33	8e-13
rs13273033	Triglyceride levels x short total sleep time interaction (2df test)	31719535	rs11249965	chr8:9740863	C=0.508, G=0.492	0.101317	0.532126	NR	0.01117	0.007-0.0154	4e-10
rs13273033	Waist circumference adjusted for body mass index	34021172	rs2272026	chr8:9757600	C=0.358, T=0.642	0.170451	0.506824	NR	0.0205189	0.014-0.027	1e-09
rs13273033	Bipolar disorder	34002096	rs62489493	chr8:9763581	C=0.879, G=0.121	0.115646	0.557083	0.872	0.91421	0.89-0.94	3e-11
rs13273033	High density lipoprotein cholesterol levels	34887591	rs614197	chr8:9788582	A=0.651, G=0.349	0.116174	0.410811	NR	NA	NA	2e-15
rs13273033	Body mass index	38116116	rs4841254	chr8:9791143	A=0.53, G=0.47	0.114241	0.52372	NR	NA	NA	3e-10
rs13273033	Multiple myeloma (hyperdiploidy)	23502783	rs2055729	chr8:9792662	A=0.502, G=0.498	0.105201	0.531297	0.33	1.3	1.17-1.45	8e-07
rs13273033	Peptic ulcer disease or bipolar disorder (pleiotropy)	36753304	rs688245	chr8:9793646	C=0.179, T=0.821	0.171554	0.538944	NR	NA	NA	2e-08
rs13273033	Waist-hip index	34021172	rs499005	chr8:9796630	A=0.824, G=0.176	0.168581	0.539388	NR	0.0223197	0.015-0.03	1e-08
rs138705590	Tea consumption	31046077	rs10906187	chr10:12673010	A=0.608, G=0.392	0.27888	0.808351	0.3749	0.0075	0.0044-0.0106	2e-06
rs138705590	QT interval (drug interaction)	23459443	rs10906189	chr10:12675061	A=0.517, G=0.483	0.185891	0.848968	0.58	NA	NA	6e-06
rs138705590	Serum zinc levels	35501403	rs17152037	chr10:12677614	C=0.265, T=0.735	0.443777	0.762288	0.246	0.183	0.11-0.26	2e-06
rs138705590	Household income (MTAG)	31844048	rs7072694	chr10:12692577	A=0.475, G=0.525	0.16101	0.803499	0.4773	0.0118191	0.0079-0.0158	5e-09
rs138705590	Tea intake (UKB data field 1488)	32193382	rs10752269	chr10:12692902	A=0.52, G=0.48	0.152537	0.71539	0.492974	0.0123854	0.0083-0.0165	4e-09
rs138705590	Headache or migraine	36939796	rs10752269	chr10:12692902	A=0.52, G=0.48	0.152537	0.71539	NR	NA	NA	7e-09
rs138705590	General cognitive ability	29844566	rs61663121	chr10:12696562	A=0.265, G=0.735	0.377215	0.702079	NR	4.504	-	7e-06
rs138705590	Educational attainment (years of education)	30038396	rs7905192	chr10:12711949	C=0.397, T=0.603	0.21034	0.708805	0.572	0.0084	0.0057-0.0111	3e-09
rs138705590	Educational attainment (MTAG)	30038396	rs7905192	chr10:12711949	C=0.397, T=0.603	0.21034	0.708805	0.572	0.0088	0.0063-0.0113	3e-11
rs138705590	Headache or HOMA-B	36808568	rs10906203	chr10:12719220	C=0.612, T=0.388	0.115569	0.814003	NR	0.97	NA	8e-09
rs138705590	Headache or HOMA-IR	36808568	rs10906203	chr10:12719220	C=0.612, T=0.388	0.115569	0.814003	NR	0.97	NA	1e-08
rs138705590	Headache	29397368	rs2895526	chr10:12726061	A=0.41, T=0.59	0.111677	0.763394	NR	0.0086	0.0059-0.0113	5e-10
rs138705590	Lung function (FEV1/FVC)	30595370	rs10906209	chr10:12740082	A=0.472, C=0.528	0.116905	0.616338	NR	NA	NA	2e-09
rs138705590	Smoking initiation	36477530	rs10906209	chr10:12740082	A=0.472, C=0.528	0.116905	0.616338	0.542	0.00528	0.0038-0.0068	1e-11
rs138705590	Educational attainment	35361970	rs10906209	chr10:12740082	A=0.472, C=0.528	0.116905	0.616338	0.4583	0.00797523	0.0059-0.01	4e-14
rs138705590	Highest math class taken (MTAG)	30038396	rs11257952	chr10:12756713	A=0.628, C=0.372	0.155026	0.577491	0.5374	0.011	0.0077-0.0143	3e-11
rs138705590	Insomnia	35835914	rs11257952	chr10:12756713	A=0.628, C=0.372	0.155026	0.577491	NR	0.007	0.005-0.009	2e-09
rs1525538	Blood protein levels	30072576	rs6948082	chr7:149067846	C=0.904, T=0.096	0.254227	0.979639	0.764375	0.235765	0.18-0.29	4e-16
rs1525538	Blood protein levels	30072576	rs6948082	chr7:149067846	C=0.904, T=0.096	0.254227	0.979639	0.764375	0.273836	0.22-0.33	7e-20
rs1525538	Blood protein levels	30072576	rs6948082	chr7:149067846	C=0.904, T=0.096	0.254227	0.979639	0.764375	0.265935	0.21-0.32	4e-19
rs1525538	Blood protein levels	30072576	rs6948082	chr7:149067846	C=0.904, T=0.096	0.254227	0.979639	0.764375	0.205625	0.15-0.26	1e-12
rs1525538	Blood protein levels	30072576	rs6948082	chr7:149067846	C=0.904, T=0.096	0.254227	0.979639	0.764375	0.189827	0.13-0.25	4e-10
rs1525538	Blood protein levels	30072576	rs6948082	chr7:149067846	C=0.904, T=0.096	0.254227	0.979639	0.764375	0.497402	0.44-0.55	3e-64
rs17232590	Fractional shortening	29403010	rs11025521	chr11:20370206	G=0.527, T=0.473	0.107332	0.897174	NR	0.05602	0.036-0.076	4e-08
rs17343248	Gut microbiota abundance (family Peptostreptococcaceae id.2042)	33462485	rs2644627	chr8:26726641	C=0.367, G=0.633	0.139941	0.558973	NR	4.98076	NA	6e-07
rs17343248	Isthmus-cingulate cortex volume	31530798	rs9693865	chr8:26869785	C=0.745, G=0.255	0.296336	0.626152	NR	NA	NA	6e-06
rs1773631	Hepatitis C (spontaneous viral clearance)	30593799	rs1754257	chr10:25674614	A=0.579, G=0.421	0.608939	0.996643	0.76	1.55	()	2e-07
rs1773631	Hepatitis C (spontaneous viral clearance)	33119750	rs1760726	chr10:25678293	G=0.579, T=0.421	0.608939	0.996643	0.75	1.44	NA	2e-06
rs1773631	Diabetic kidney disease in type 2 diabetes	29703844	rs7916840	chr10:25713081	A=0.399, T=0.601	0.600193	0.947095	NR	1.27	1.19-1.37	6e-07
rs2020926	High-density lipoprotein levels (MTAG)	36376304	rs2254884	chr9:107581749	A=0.717, C=0.283	0.106603	0.600561	NR	0.0179	0.012-0.024	5e-10
rs2020926	Low-density lipoprotein levels (MTAG)	36376304	rs2254884	chr9:107581749	A=0.717, C=0.283	0.106603	0.600561	NR	0.01016	0.0072-0.0131	3e-11
rs2020926	Trihexosylcermide (d18:1/24:0) levels	35668104	rs3818689	chr9:107585016	C=0.121, G=0.879	0.165047	0.44177	NR	0.259	0.17-0.35	1e-08
rs2020926	Coronary artery disease	33020668	rs35093463	chr9:107586238	A=0.12, C=0.88	0.165856	0.440361	NR	0.054696	0.04-0.069	3e-13
rs2020926	Coronary artery disease	33020668	rs35093463	chr9:107586238	A=0.12, C=0.88	0.165856	0.440361	NR	0.0605532	0.04-0.081	4e-09
rs2020926	Trihexosylcermide (d18:1/24:0) levels	35668104	rs35093463	chr9:107586238	A=0.12, C=0.88	0.165856	0.440361	NR	NA	NA	3e-10
rs2020926	Coronary artery disease	36474045	rs35093463	chr9:107586238	A=0.12, C=0.88	0.165856	0.440361	NR	NA	NA	9e-08
rs2020926	Low density lipoprotein cholesterol levels	33462484	rs2066717	chr9:107591478	A=0.12, G=0.88	0.16139	0.433982	NR	0.0377	0.028-0.047	2e-14
rs2020926	Apolipoprotein A1 levels	33462484	rs2066717	chr9:107591478	A=0.12, G=0.88	0.16139	0.433982	NR	0.0664	0.056-0.077	6e-38
rs2020926	Total cholesterol levels	33462484	rs2066717	chr9:107591478	A=0.12, G=0.88	0.16139	0.433982	NR	0.057	0.047-0.067	4e-31
rs2020926	High density lipoprotein cholesterol levels	33462484	rs2066717	chr9:107591478	A=0.12, G=0.88	0.16139	0.433982	NR	0.0631	0.053-0.073	1e-34
rs2025935	Complement receptor type 2 levels	34648354	rs3767934	chr1:207636208	G=0.869, T=0.131	0.373558	0.752771	0.21	0.122	0.091-0.153	2e-14
rs2025935	Metabolite levels	23823483	rs1041250	chr1:207655815	A=0.132, G=0.868	0.473654	0.84248	NR	0.204245	0.12-0.29	3e-06
rs2025935	Alzheimer’s disease polygenic risk score (upper quantile vs lower quantile)	35589863	rs17259038	chr1:207773902	A=0.879, G=0.121	0.297407	0.703498	NR	NA	NA	3e-10
rs2025935	Erythrocyte sedimentation rate	21700265	rs7527798	chr1:207872290	C=0.111, T=0.889	0.185525	0.581641	NR	0.1	NA	2e-09
rs2147676	Lewy body disease	25188341	rs11148252	chr13:53009048	C=0.542, T=0.458	0.146627	0.432093	0.5913	0.2351	0.13-0.34	9e-06
rs2147676	Alzheimer’s disease polygenic risk score (upper quantile vs lower quantile)	35589863	rs9568747	chr13:53234583	A=0.883, G=0.117	0.198343	0.99716	NR	NA	NA	9e-11
rs2212656	Body mass index	31669095	rs51195	chr2:166953619	C=0.445, T=0.555	0.184664	0.658958	NR	NA	NA	5e-10
rs2212656	Body mass index (MTAG)	36376304	rs51195	chr2:166953619	C=0.445, T=0.555	0.184664	0.658958	NR	0.01318	0.0091-0.0173	4e-10
rs2212656	Body mass index	36581621	rs51195	chr2:166953619	C=0.445, T=0.555	0.184664	0.658958	NR	0.0099	0.0066-0.0132	4e-09
rs2212656	Body mass index	37280435	rs535533	chr2:166959505	C=0.455, T=0.545	0.177249	0.659543	NR	0.0116323	0.0078-0.0155	3e-09
rs2212656	Mesial temporal lobe epilepsy with hippocampal sclerosis	24014518	rs7587026	chr2:166978750	A=0.212, C=0.788	0.391985	0.704563	0.263	1.24	1.15-1.34	4e-08
rs2212656	Mesial temporal lobe epilepsy with hippocampal sclerosis	24014518	rs7587026	chr2:166978750	A=0.212, C=0.788	0.391985	0.704563	0.263	1.42	1.26-1.59	3e-09
rs2212656	Epilepsy	37653029	rs1960242	chr2:166990047	G=0.692, T=0.308	0.221476	0.537175	NR	NA	NA	8e-09
rs2212656	Epilepsy	30531953	rs6432877	chr2:166998767	C=0.737, G=0.263	0.949105	0.996802	0.26	7.37	NA	2e-13
rs2212656	Focal epilepsy	30531953	rs2212656	chr2:167000843	A=0.254, C=0.746	1	1	0.26	5.78	NA	7e-09
rs2534590	Shingles	28928442	rs62445005	chr7:38386558	G=0.791, T=0.209	0.126003	1	NR	0.0723	0.041-0.104	7e-06
rs2753616	Neurological blood protein biomarker levels	31320639	rs2746995	chr14:86065407	A=0.841, T=0.159	0.229819	0.797235	0.1609	0.59315	0.46-0.73	3e-17
rs2753616	Lung function (FVC)	30595370	rs12587268	chr14:86072524	C=0.707, T=0.293	0.202906	0.505943	NR	NA	NA	3e-08
rs2753616	Educational attainment	35361970	rs1129671	chr14:86093378	C=0.807, T=0.193	0.446135	0.985858	0.2715	0.00613325	0.0038-0.0084	2e-07
rs2753616	Hemoglobin	32888494	rs10483981	chr14:86119802	C=0.748, T=0.252	0.145451	0.475531	0.2703	0.0146358	0.0098-0.0195	4e-09
rs2753616	Red blood cell count	30595370	rs10483981	chr14:86119802	C=0.748, T=0.252	0.145451	0.475531	NR	NA	NA	1e-08
rs2753616	Smoking initiation	36477530	rs9323775	chr14:86150164	A=0.373, G=0.627	0.153077	0.701958	0.574	0.00761	0.0059-0.0093	3e-18
rs2765365	Bone mineral density T score in postmenopausal osteoporosis	34868232	rs475011	chr6:7017059	A=0.858, G=0.142	0.11233	0.408119	NR	0.51	NA	1e-06
rs2765365	Bone stiffness index	36329257	rs10793847	chr6:7070727	A=0.08, G=0.92	0.131112	0.409652	NR	NA	NA	2e-08
rs2768557	Serum albumin levels	33462484	rs2211447	chr6:109110274	C=0.143, T=0.857	0.136773	0.55314	NR	0.02	0.014-0.026	5e-10
rs2768557	Serum albumin levels	34594039	rs12201597	chr6:109129301	A=0.185, C=0.815	0.131587	0.465572	NR	0.0169	0.011-0.022	3e-09
rs2768557	Multi-trait sex score	37277458	rs1268055	chr6:109182944	C=0.572, T=0.428	0.285424	0.75606	NR	NA	NA	3e-08
rs2768557	Triglyceride levels	32203549	rs9480889	chr6:109189021	C=0.247, G=0.753	0.120832	0.994046	0.216863	0.0163419	0.012-0.021	1e-11
rs2768557	Triglyceride levels	32154731	rs9480889	chr6:109189021	C=0.247, G=0.753	0.120832	0.994046	NR	0.0182	0.013-0.024	1e-08
rs2768557	Waist-hip index	34021172	rs9480889	chr6:109189021	C=0.247, G=0.753	0.120832	0.994046	NR	0.0208207	0.014-0.028	1e-09
rs2768557	Sex hormone-binding globulin levels adjusted for BMI	32042192	rs9480889	chr6:109189021	C=0.247, G=0.753	0.120832	0.994046	0.21697	0.00556501	0.0036-0.0076	2e-08
rs2768557	Waist-to-hip ratio adjusted for BMI	34021172	rs9480889	chr6:109189021	C=0.247, G=0.753	0.120832	0.994046	NR	0.0207791	0.014-0.027	1e-09
rs2768557	Triglyceride levels in non-type 2 diabetes	36269708	rs9480889	chr6:109189021	C=0.247, G=0.753	0.120832	0.994046	NR	NA	NA	3e-09
rs2768557	Triglyceride levels	34887591	rs9480889	chr6:109189021	C=0.247, G=0.753	0.120832	0.994046	0.788331	0.0151355	0.012-0.018	7e-13
rs2768557	Triglyceride levels	34887591	rs9480889	chr6:109189021	C=0.247, G=0.753	0.120832	0.994046	NR	NA	NA	3e-17
rs2768557	Triglyceride to HDL cholesterol ratio	38200128	rs11752394	chr6:109189664	C=0.329, G=0.671	0.171935	0.96876	0.7644	0.023	0.017-0.029	5e-10
rs2768557	Triglyceride to HDL cholesterol ratio	38200128	rs11752394	chr6:109189664	C=0.329, G=0.671	0.171935	0.96876	0.7652	0.0223	0.015-0.03	2e-07
rs2768557	Triglycerides	34594039	rs4945823	chr6:109228680	A=0.759, T=0.241	0.115631	0.987806	NR	0.0183	0.013-0.024	4e-10
rs2768557	Waist-to-hip ratio adjusted for BMI	30239722	rs1040848	chr6:109247307	A=0.668, T=0.332	0.18406	0.995577	0.7569	0.0097	0.0056-0.0138	3e-06
rs2768557	Phoneme awareness	30741946	rs11153138	chr6:109272905	C=0.687, T=0.313	0.145514	0.924905	0.617301	0.14716	0.086-0.208	2e-06
rs34964612	Serum cobalt levels	35501403	rs10255372	chr7:52106183	A=0.358, G=0.642	0.11714	0.369614	0.43	0.158	0.093-0.223	2e-06
rs4591547	Chloroflexales abundance in stool	35115689	rs11947461	chr4:160374255	C=0.664, T=0.336	0.172649	0.502316	0.393235	0.0205596	0.013-0.028	3e-08
rs4638568	Blood pressure (pleiotropy model 1 DBP adjusted for estimated causal effects x SBP)	34989438	rs9930861	chr16:50024234	A=0.806, G=0.194	0.102089	0.952999	NR	0.0767405	0.025-0.129	3e-07
rs4638568	Blood pressure (pleiotropy model 2 SBP adjusted for estimated causal effects x DBP)	34989438	rs9930861	chr16:50024234	A=0.806, G=0.194	0.102089	0.952999	NR	0.142864	0.074-0.212	2e-10
rs4638568	Systolic blood pressure	38689001	rs9930861	chr16:50024234	A=0.806, G=0.194	0.102089	0.952999	NR	0.1463	0.089-0.203	5e-07
rs4638568	Pulse pressure	38689001	rs9930861	chr16:50024234	A=0.806, G=0.194	0.102089	0.952999	NR	0.1338	0.093-0.175	1e-10
rs4638568	Valylglutamine levels in elite athletes	31882771	rs8050299	chr16:50038302	A=0.828, C=0.172	0.121021	0.963405	NR	0.347642	0.2-0.49	5e-06
rs4638568	Epilepsy	30531953	rs4638568	chr16:50045839	A=0.026, G=0.974	1	1	0.06	5.49	NA	4e-08
rs4638568	Epilepsy	37653029	rs4638568	chr16:50045839	A=0.026, G=0.974	1	1	NR	NA	NA	5e-07
rs4638568	Lung function (FVC)	30595370	rs76219171	chr16:50188929	A=0.018, G=0.982	0.492095	0.843707	NR	NA	NA	8e-12
rs4638568	Lung function (FVC)	30804560	rs76219171	chr16:50188929	A=0.018, G=0.982	0.492095	0.843707	0.0601	0.0351	0.025-0.045	2e-12
rs4638568	FEV1	30804560	rs76219171	chr16:50188929	A=0.018, G=0.982	0.492095	0.843707	0.0601	0.0283	0.019-0.038	1e-08
rs4638568	Lung function (forced vital capacity)	36914875	rs76219171	chr16:50188929	A=0.018, G=0.982	0.492095	0.843707	0.0595	6.778	NA	1e-11
rs5995225	Candidemia	31241743	rs4369966	chr22:36490485	A=0.605, G=0.395	0.1479	0.665436	0.38	2.24	NA	8e-06
rs5995225	Alanine transaminase levels in high alcohol intake	32561361	rs5756080	chr22:36527967	A=0.71, G=0.29	0.102765	0.701056	0.2567	0.009205	NA	1e-08
rs62343369	Colonoscopy-negative controls vs population controls	29228715	rs40719	chr5:9171202	C=0.41, T=0.59	0.132083	1	NR	1.339	NA	6e-06
rs6541281	Mean corpuscular hemoglobin concentration	32888494	rs1655300	chr1:231732123	C=0.646, T=0.354	0.211879	0.485691	0.566089	0.013884	0.0095-0.0182	9e-11
rs6541281	Red cell distribution width	32888493	rs6690633	chr1:231733313	C=0.596, G=0.404	0.193747	0.516028	0.372762	0.013728	0.0099-0.0175	1e-12
rs6541281	Red cell distribution width	32888493	rs6690633	chr1:231733313	C=0.596, G=0.404	0.193747	0.516028	0.384998	NA	NA	9e-11
rs6541281	Mean corpuscular volume	32888493	rs1655296	chr1:231733795	G=0.599, T=0.401	0.200538	0.522167	0.53964	NA	NA	6e-10
rs6541281	Placental weight (fetal genotype, adjusted for sex)	37798380	rs1655296	chr1:231733795	G=0.599, T=0.401	0.200538	0.522167	0.3931	0.0413	0.03-0.052	4e-13
rs6541281	Placental weight (fetal genotype, adjusted for sex and gestational age)	37798380	rs1655296	chr1:231733795	G=0.599, T=0.401	0.200538	0.522167	0.3929	0.042	0.031-0.053	5e-14
rs6541281	Red cell distribution width	30595370	rs1765779	chr1:231734573	C=0.412, T=0.588	0.21172	0.549105	NR	NA	NA	8e-08
rs6541281	Mean corpuscular volume	32888493	rs9651124	chr1:231736611	C=0.589, T=0.411	0.212183	0.548121	0.616087	0.013028	0.0094-0.0167	3e-12
rs6541281	Mean corpuscular hemoglobin concentration	32888493	rs6659854	chr1:231738991	A=0.409, C=0.591	0.217337	0.551997	0.618166	0.016069	0.012-0.02	6e-15
rs6541281	Mean corpuscular hemoglobin concentration	32888493	rs6659854	chr1:231738991	A=0.409, C=0.591	0.217337	0.551997	0.512324	NA	NA	1e-14
rs6541281	Metabolite levels	23823483	rs892356	chr1:231746950	C=0.543, T=0.457	0.255055	0.660154	NR	0.201147	0.12-0.28	2e-06
rs6541281	Neuranatomic and neurocognitive phenotypes	21483430	rs12042938	chr1:231816842	C=0.459, T=0.541	0.580564	1	0.48	NA	NA	4e-36
rs6839308	Major depressive disorder x sex interaction	34099189	rs12640002	chr4:176070551	A=0.28, G=0.72	0.701822	0.90566	0.362	0.1437	0.083-0.205	4e-06
rs6938732	LDL cholesterol levels in HIV infection	33109212	rs7759507	chr6:127547027	A=0.138, G=0.862	0.152193	0.849582	NR	0.161216	0.091-0.231	6e-06
rs6938732	LDL cholesterol levels in HIV infection	33109212	rs7759507	chr6:127547027	A=0.138, G=0.862	0.152193	0.849582	NR	0.161216	0.091-0.231	6e-06
rs6938732	Breast cancer	18326623	rs2180341	chr6:127600630	A=0.71, G=0.29	0.17951	0.763022	0.21	1.41	1.25-1.59	3e-08
rs6938732	Diffusing capacity of carbon monoxide	30694715	rs3823042	chr6:127641960	A=0.094, G=0.906	0.122927	0.944295	0.05	0.41	0.23-0.59	9e-06
rs6938732	Mean corpuscular volume	32888493	rs9401951	chr6:127671632	A=0.281, C=0.719	0.205579	0.834751	0.754798	NA	NA	4e-13
rs6938732	Mean corpuscular volume	32888493	rs9398842	chr6:127674662	C=0.69, T=0.31	0.138056	0.637742	0.753855	0.015682	0.012-0.02	5e-14
rs6938732	Mean reticulocyte volume	32888494	rs7751865	chr6:127683040	A=0.683, G=0.317	0.13159	0.612311	0.755296	0.0171283	0.012-0.022	2e-11
rs6938732	Diverticular disease	37492107	rs9321086	chr6:127740472	C=0.407, T=0.593	0.905349	0.998278	0.6	0.03	0.018-0.042	4e-09
rs6938732	Diverticular disease	30177863	rs3938	chr6:127760495	G=0.414, T=0.586	0.887482	0.975415	0.603948	0.0025268	NA	4e-06
rs6938732	Highest math class taken (MTAG)	30038396	rs17205908	chr6:127764305	C=0.885, T=0.115	0.169353	0.99389	0.3254	0.0099	0.0064-0.0134	2e-08
rs6938732	Educational attainment (years of education)	30038396	rs17205908	chr6:127764305	C=0.885, T=0.115	0.169353	0.99389	0.3311	0.0092	0.0063-0.0121	8e-10
rs6938732	Educational attainment (MTAG)	30038396	rs17205908	chr6:127764305	C=0.885, T=0.115	0.169353	0.99389	0.3311	0.0095	0.0068-0.0122	9e-12
rs6938732	Educational attainment	35361970	rs17205908	chr6:127764305	C=0.885, T=0.115	0.169353	0.99389	0.3265	0.00765194	0.0053-0.01	3e-10
rs6938732	Body mass index	36581621	rs3734447	chr6:127771452	G=0.421, T=0.579	0.911755	0.97336	NR	0.0077	0.0052-0.0102	8e-09
rs6938732	Heel bone mineral density	30595370	rs7775090	chr6:127785691	A=0.343, G=0.657	0.247192	0.790651	NR	NA	NA	3e-15
rs6938732	Heel bone mineral density	30598549	rs1512450	chr6:127804985	C=0.358, G=0.642	0.205187	0.697953	0.367061	0.0129366	0.0092-0.0167	2e-11
rs6938732	Adolescent idiopathic scoliosis	30019117	rs7766541	chr6:127843873	G=0.183, T=0.817	0.106149	0.598169	NR	NA	NA	6e-06
rs6938732	Recalcitrant atopic dermatitis	25935106	rs675531	chr6:128040839	C=0.458, T=0.542	0.107124	0.345807	0.113	2.193	1.610-2.994	7e-07
rs7083521	QT interval	36271874	rs7098978	chr10:23144216	C=0.525, G=0.475	0.236143	0.724117	0.33	0.55	NA	8e-10
rs7083521	Platelet distribution width	32888494	rs10828363	chr10:23173320	C=0.523, T=0.477	0.153094	0.584912	0.282124	0.0241939	0.019-0.029	5e-22
rs7083521	Platelet distribution width	27863252	rs2364708	chr10:23176726	A=0.481, G=0.519	0.152241	0.588202	0.281	0.0238251	0.016-0.032	3e-09
rs7083521	Phosphatidylinositol 5-phosphate 4-kinase type-2 alpha levels	34648354	rs4498867	chr10:23180619	A=0.556, T=0.444	0.183742	0.600388	0.74	0.228	0.2-0.26	3e-57
rs7083521	Phosphatidylinositol 5-phosphate 4-kinase type-2 beta levels	34648354	rs4498867	chr10:23180619	A=0.556, T=0.444	0.183742	0.600388	0.74	0.249	0.22-0.28	3e-67
rs7181019	General cognitive ability	29844566	rs6496869	chr15:92467322	A=0.43, G=0.57	0.291629	0.905586	NR	4.583	-	5e-06
rs72746715	Reticulocyte production index	37596262	rs72754550	chr5:52065419	A=0.993, C=0.007	0.321126	0.846244	0.0235	0.133118	0.088-0.178	8e-09
rs7365361	Alpha synuclein levels (MTAG)	33213513	rs4653650	chr1:225860931	G=0.705, T=0.295	0.923555	0.999017	NR	0.0199314	0.011-0.029	8e-06
rs7365361	Gamma glutamyl transferase levels	38632349	rs2639706	chr1:225874059	C=0.614, G=0.386	0.230909	0.901889	NR	0.0049	0.0039-0.0059	2e-21
rs7365361	Gamma glutamyl transpeptidase	34594039	rs2657560	chr1:225882159	A=0.383, G=0.617	0.228903	0.902899	NR	0.0174	0.013-0.021	7e-18
rs7365361	Neuroticism conditioned on cognitive performance (multi-trait conditioning and joint analysis)	33349686	rs17569722	chr1:225883378	C=0.817, T=0.183	0.466946	0.969923	NR	NA	NA	4e-08
rs7365361	Monocyte count	32888493	rs61850655	chr1:225887954	C=0.894, T=0.106	0.180484	0.828101	0.116191	0.027853	0.022-0.034	9e-22
rs7365361	Neuroticism conditioned on educational attainment (multi-trait conditioning and joint analysis)	33349686	rs4653424	chr1:225892574	A=0.096, G=0.904	0.215819	0.95775	NR	NA	NA	4e-08
rs7365361	Neuroticism	27089181	rs4653425	chr1:225893401	C=0.904, T=0.096	0.216645	0.960686	0.133	0.0231137	0.013-0.033	5e-06
rs7365361	White blood cell count	32888493	rs61850657	chr1:225895096	A=0.107, G=0.893	0.179152	0.823308	0.125102	NA	NA	3e-20
rs7365361	Monocyte count	32888494	rs2615061	chr1:225895806	A=0.129, G=0.871	0.11941	0.602887	0.116311	0.0281131	0.021-0.035	3e-16
rs7365361	White blood cell count	32888493	rs2615061	chr1:225895806	A=0.129, G=0.871	0.11941	0.602887	0.117457	0.027637	0.022-0.033	4e-22
rs7365361	White blood cell count	30595370	rs2615061	chr1:225895806	A=0.129, G=0.871	0.11941	0.602887	NR	NA	NA	8e-14
rs7365361	Monocyte count	27863252	rs2615061	chr1:225895806	A=0.129, G=0.871	0.11941	0.602887	0.1167	0.0361583	0.025-0.047	9e-11
rs7365361	White blood cell count	32888494	rs2615061	chr1:225895806	A=0.129, G=0.871	0.11941	0.602887	0.116289	0.0291168	0.022-0.036	3e-17
rs7365361	Depression in smokers	30219690	rs55894909	chr1:225899053	G=0.761, T=0.239	0.114244	0.405064	0.7259	NA	NA	4e-06
rs7365361	White blood cell count	34594039	rs61851667	chr1:225905014	A=0.893, G=0.107	0.13436	0.710762	NR	0.0251	0.018-0.033	6e-11
rs7365361	Lymphocyte count	32888493	rs12021809	chr1:225941782	A=0.109, G=0.891	0.122255	0.672393	0.109842	0.026344	0.02-0.032	3e-18
rs7365361	Mean spheric corpuscular volume	32888494	rs12034342	chr1:225957206	C=0.891, T=0.109	0.101001	0.609901	0.110055	0.0395774	0.033-0.046	3e-29
rs7365361	Mean reticulocyte volume	32888494	rs12034342	chr1:225957206	C=0.891, T=0.109	0.101001	0.609901	0.11004	0.0271624	0.02-0.034	2e-14
rs7365361	Lymphocyte count	32888493	rs1849685	chr1:225962525	A=0.883, G=0.117	0.109583	0.611092	0.13166	NA	NA	4e-17
rs7365361	Mean corpuscular hemoglobin	30595370	rs1849685	chr1:225962525	A=0.883, G=0.117	0.109583	0.611092	NR	NA	NA	1e-07
rs74459126	Body mass index	31669095	rs2326124	chr3:85080898	C=0.917, G=0.083	0.149391	0.465832	NR	NA	NA	3e-08
rs74459126	Tinnitus-related distress	36581688	rs2326124	chr3:85080898	C=0.917, G=0.083	0.149391	0.465832	NR	0.0235815	0.013-0.034	6e-06
rs74459126	Reaction time	29844566	rs6549016	chr3:85180270	A=0.674, C=0.326	0.113757	0.939435	NR	0.008369	0.0049-0.0118	2e-06
rs74459126	Educational attainment	35361970	rs6549016	chr3:85180270	A=0.674, C=0.326	0.113757	0.939435	0.4588	0.00822108	0.0062-0.0103	5e-15
rs74459126	Protein quantitative trait loci (liver)	32778093	rs2290339	chr3:85362016	C=0.115, T=0.885	0.475268	0.996156	0.08362	0.04228	NA	2e-08
rs74459126	Adventurousness	30643258	rs78841189	chr3:85478462	A=0.077, T=0.923	0.127572	0.413891	0.1336	0.0187493	0.013-0.024	5e-11
rs74459126	General risk tolerance (MTAG)	30643258	rs78841189	chr3:85478462	A=0.077, T=0.923	0.127572	0.413891	0.138	0.0133	0.01-0.0166	9e-15
rs74459126	Risk-taking behavior (multivariate analysis)	36324656	rs78841189	chr3:85478462	A=0.077, T=0.923	0.127572	0.413891	NR	NA	NA	5e-10
rs75374212	Mammographic density (dense area)	33037222	rs11040963	chr11:6713214	A=0.398, C=0.602	0.140194	0.719972	NR	0.053	0.033-0.073	2e-08
rs75374212	Percent mammographic density	33037222	rs11040963	chr11:6713214	A=0.398, C=0.602	0.140194	0.719972	NR	0.04	0.024-0.056	7e-07
rs7579646	Neutrophil-activating peptide 2 levels (PPBP.2790.54.2)	29875488	rs863957	chr2:224900820	C=0.369, T=0.631	0.367672	1	0.639	0.18	0.12	3e-12
rs7579646	Neutrophil-activating peptide 2 levels (PPBP.2790.54.2)	29875488	rs861442	chr2:224902897	A=0.359, G=0.641	0.383217	1	0.641	0.18	0.12	3e-12
rs7579646	Serum levels of protein SERPINE2	35078996	rs1438831	chr2:224906315	C=0.751, T=0.249	0.639622	0.993982	0.3829	0.569406	0.53-0.6	4e-219
rs7579646	Serum levels of protein OLFM3	35078996	rs282257	chr2:224910345	A=0.587, G=0.413	0.302814	0.996151	0.3903	0.357566	0.32-0.39	6e-95
rs7579646	Glia-derived nexin levels	34648354	rs2438171	chr2:224910943	G=0.414, T=0.586	0.148068	0.98907	0.49	0.281	0.25-0.31	3e-96
rs7579646	Cytokine levels	31679650	rs6722871	chr2:224914936	C=0.287, T=0.713	0.454423	0.923895	NR	NA	NA	4e-18
rs7579646	Cytokine network levels (multivariate analysis)	31679650	rs6722871	chr2:224914936	C=0.287, T=0.713	0.454423	0.923895	NR	NA	NA	1e-59
rs7849871	Body mass index	36581621	rs1041583	chr9:80638290	C=0.703, T=0.297	0.196544	0.695442	NR	0.0097	0.0062-0.0132	4e-08
rs7849871	Platelet count	38116116	rs914788	chr9:80660029	A=0.647, G=0.353	0.170401	0.736412	NR	NA	NA	8e-09

## Sheet: Sheet4
Query	GWAS Trait	PMID	RS Number	Position (GRCh37)	Alleles	R2	D'	Risk Allele	Effect Size (95% CI)	Beta or OR	P-value
rs10060382	Attention deficit hyperactivity disorder or autism spectrum disorder or intelligence (pleiotropy)	35764056	rs2553498	chr5:113913104	A=0.15, G=0.85	0.148748	0.735805	NR	NA	NA	2e-08
rs10060382	Attention deficit hyperactivity disorder or autism spectrum disorder or intelligence (pleiotropy)	35764056	rs403133	chr5:113914493	A=0.791, G=0.209	0.137645	0.579155	NR	NA	NA	4e-10
rs10060382	Cognitive ability (MTAG)	29186694	rs382784	chr5:113916923	C=0.768, T=0.232	0.105223	0.474164	NR	5.534	NA	3e-08
rs10060382	Cognitive performance (MTAG)	30038396	rs383618	chr5:113939575	C=0.768, T=0.232	0.102124	0.466084	0.2971	0.0189	0.014-0.024	4e-14
rs10060382	Self-reported math ability (MTAG)	30038396	rs405321	chr5:113941714	A=0.244, G=0.756	0.115453	0.479742	0.3042	0.0145	0.011-0.018	8e-14
rs10060382	Body mass index	31669095	rs2553522	chr5:113980910	C=0.193, G=0.807	0.119233	0.567246	NR	NA	NA	5e-08
rs10060382	Body mass index	36581621	rs2553522	chr5:113980910	C=0.193, G=0.807	0.119233	0.567246	NR	0.011	0.0075-0.0145	1e-09
rs10060382	Highest math class taken	30038396	rs17669543	chr5:113987780	A=0.161, G=0.839	0.147682	0.704221	0.7731	0.0152	0.0099-0.0205	2e-08
rs10060382	Body mass index (MTAG)	36376304	rs17669543	chr5:113987780	A=0.161, G=0.839	0.147682	0.704221	NR	0.011828	0.0078-0.0158	8e-09
rs10060382	Body mass index	37280435	rs17669543	chr5:113987780	A=0.161, G=0.839	0.147682	0.704221	NR	0.0133752	0.0089-0.0179	2e-08
rs10060382	Body mass index	30595370	rs1402025	chr5:113987898	C=0.161, T=0.839	0.148427	0.704953	NR	NA	NA	3e-08
rs10060382	Alzheimer's disease or educational attainment (pleiotropy)	34743297	rs12514965	chr5:113988893	C=0.172, T=0.828	0.167773	0.72247	0.7388	44.8999	NA	4e-09
rs10060382	Diastolic blood pressure	34594039	rs158359	chr5:114082720	C=0.244, T=0.756	0.345742	0.831545	NR	0.013	0.0089-0.0171	1e-09
rs10060382	Diastolic blood pressure	30487518	rs34314	chr5:114090290	G=0.756, T=0.244	0.354617	0.841238	0.2952	0.2474	0.16-0.33	1e-08
rs10060382	Essential hypertension (time to event)	32589924	rs433750	chr5:114096602	G=0.668, T=0.332	0.23913	0.556363	NR	NA	NA	3e-08
rs10060382	Diastolic blood pressure	35762941	rs10214160	chr5:114110126	C=0.334, T=0.666	0.238082	0.552406	NR	0.1344	0.094-0.175	1e-10
rs10060382	Systolic blood pressure	35762941	rs11955050	chr5:114133676	A=0.626, G=0.374	0.282128	0.551045	NR	0.2434	0.17-0.31	2e-11
rs10060382	Cardioembolic stroke (CCSc classification)	32047268	rs2169955	chr5:114134963	C=0.376, T=0.624	0.282836	0.550094	NR	1.11111	NA	4e-08
rs10060382	Mean arterial pressure	30487518	rs1020992	chr5:114140181	A=0.701, T=0.299	0.387299	0.764185	0.6086	0.2481	0.16-0.34	4e-08
rs10060382	Generalized epilepsy	30531953	rs4596374	chr5:114221505	C=0.433, T=0.567	0.350884	0.644339	0.45	6.16	NA	7e-10
rs10060382	Genetic generalized epilepsy	37653029	rs4596374	chr5:114221505	C=0.433, T=0.567	0.350884	0.644339	NR	NA	NA	3e-12
rs10060382	Epilepsy	25087078	rs55670112	chr5:114268470	A=0.526, C=0.474	0.338146	0.762583	0.47	1.18	1.10-1.26	6e-08
rs10060382	Diastolic blood pressure	27841878	rs4475250	chr5:114375552	A=0.566, G=0.434	0.801619	0.977475	NR	0.136	NA	7e-09
rs10060382	Systolic blood pressure	27841878	rs4475250	chr5:114375552	A=0.566, G=0.434	0.801619	0.977475	NR	0.243	NA	2e-10
rs10060382	Systolic blood pressure	27841878	rs4475250	chr5:114375552	A=0.566, G=0.434	0.801619	0.977475	NR	0.303	NA	2e-08
rs10060382	Systolic blood pressure	27841878	rs4475250	chr5:114375552	A=0.566, G=0.434	0.801619	0.977475	NR	0.306	NA	3e-07
rs10060382	Diastolic blood pressure	27841878	rs4475250	chr5:114375552	A=0.566, G=0.434	0.801619	0.977475	NR	0.193	NA	4e-08
rs10060382	Diastolic blood pressure	27841878	rs4475250	chr5:114375552	A=0.566, G=0.434	0.801619	0.977475	NR	0.186	NA	2e-06
rs10060382	Mean arterial pressure	30487518	rs4475250	chr5:114375552	A=0.566, G=0.434	0.801619	0.977475	0.5829	0.2523	0.15-0.36	3e-06
rs10060382	Diastolic blood pressure	30487518	rs4475250	chr5:114375552	A=0.566, G=0.434	0.801619	0.977475	0.5829	0.219	0.12-0.31	6e-06
rs10060382	Cardioembolic stroke (MTAG)	36180795	rs4487481	chr5:114381312	C=0.608, T=0.392	0.94872	0.974023	0.4986	1.06	1.04-1.08	3e-09
rs10060382	Medication use (agents acting on the renin-angiotensin system)	34594039	rs11241305	chr5:114384417	A=0.354, C=0.646	0.818873	0.981443	NR	0.0323	0.023-0.042	4e-11
rs10060382	Diastolic blood pressure	35762941	rs11241305	chr5:114384417	A=0.354, C=0.646	0.818873	0.981443	NR	0.1501	0.11-0.19	5e-13
rs10060382	Smoking initiation	36477530	rs11956229	chr5:114386109	C=0.816, T=0.184	0.12913	0.944451	0.206	0.00654	0.0047-0.0084	7e-12
rs10060382	Medication use (calcium channel blockers)	34594039	rs10061288	chr5:114389826	A=0.391, G=0.609	0.968399	0.986551	NR	0.0398	0.028-0.051	5e-12
rs10060382	Medication use (calcium channel blockers)	31015401	rs10061288	chr5:114389826	A=0.391, G=0.609	0.968399	0.986551	0.485343	0.0456944	0.03-0.061	1e-08
rs10060382	Medication use (diuretics)	34594039	rs4235770	chr5:114392512	C=0.39, G=0.61	0.972529	0.989067	NR	0.0561	0.041-0.072	1e-12
rs10060382	Medication use (diuretics)	31015401	rs6894014	chr5:114393181	G=0.647, T=0.353	0.826895	0.988828	0.485217	0.0566125	0.041-0.072	8e-13
rs10060382	Systolic blood pressure	35762941	rs6894014	chr5:114393181	G=0.647, T=0.353	0.826895	0.988828	NR	0.2845	0.21-0.36	3e-15
rs10060382	Systolic blood pressure	30578418	rs147202915	chr5:114394415	G=0.606, T=0.394	0.96269	0.984872	0.4659	0.2407	0.18-0.3	1e-13
rs10060382	Mean arterial pressure	34594039	rs62379970	chr5:114394852	C=0.597, T=0.403	0.924493	0.984629	NR	0.0131	0.0094-0.0168	8e-12
rs10060382	Systolic blood pressure	34594039	rs199794659	chr5:114396550	C=0.402, G=0.598	0.929168	0.984659	NR	0.0116	0.0079-0.0153	9e-10
rs10060382	Smoking initiation	36477530	rs3923411	chr5:114398812	G=0.778, T=0.222	0.171613	0.9656	0.221	0.00635	0.0043-0.0084	1e-09
rs10060382	Medication use for hypertension (number of purchases)	36653479	rs4705515	chr5:114400787	A=0.393, G=0.607	0.98831	0.995805	NR	0.010229	0.0075-0.013	4e-13
rs10060382	Malaria	31844061	rs62380051	chr5:114413518	C=0.272, T=0.728	0.224421	0.966242	NR	0.151	0.004-0.298	7e-06
rs10060382	Malaria	31844061	rs62380051	chr5:114413518	C=0.272, T=0.728	0.224421	0.966242	NR	0.134	0.079-0.189	2e-06
rs10060382	Systolic blood pressure	30595370	rs2974609	chr5:114430610	A=0.609, G=0.391	0.713886	0.846336	NR	NA	NA	1e-12
rs10060382	Diastolic blood pressure	38689001	rs2974609	chr5:114430610	A=0.609, G=0.391	0.713886	0.846336	NR	0.1319	0.1-0.16	2e-18
rs10060382	Systolic blood pressure	38689001	rs2974609	chr5:114430610	A=0.609, G=0.391	0.713886	0.846336	NR	0.2406	0.19-0.29	3e-23
rs10060382	Pulse pressure	38689001	rs2974609	chr5:114430610	A=0.609, G=0.391	0.713886	0.846336	NR	0.1181	0.084-0.152	7e-12
rs10060382	Left-handedness	32989287	rs1422070	chr5:114471109	A=0.404, C=0.596	0.153526	0.402079	0.5954	0.975273	NA	3e-11
rs10060382	Vertex-wise cortical thickness	34910505	rs6594877	chr5:114479470	A=0.572, G=0.428	0.142035	0.405961	0.38	5.77	NA	8e-09
rs10060382	Edge-level brain connectivity (multivariate analysis)	36800424	rs56805857	chr5:114484036	C=0.582, T=0.418	0.148103	0.406314	0.600648	6.38224	NA	2e-10
rs10413669	Waist-to-hip ratio adjusted for BMI	34021172	rs8113802	chr19:33874758	A=0.494, G=0.506	0.102553	0.322292	NR	0.017364	0.011-0.024	4e-08
rs10413669	Waist-hip index	34021172	rs8113802	chr19:33874758	A=0.494, G=0.506	0.102553	0.322292	NR	0.0183348	0.012-0.025	7e-09
rs10413669	Creatine kinase levels	29403010	rs8101286	chr19:33886713	A=0.543, T=0.457	0.19573	0.479496	NR	0.03057	0.022-0.039	2e-13
rs10413669	Red cell distribution width	30595370	rs7247349	chr19:33887160	A=0.547, C=0.453	0.136061	0.408034	NR	NA	NA	1e-08
rs10413669	Gamma glutamyl transpeptidase	34594039	rs7247349	chr19:33887160	A=0.547, C=0.453	0.136061	0.408034	NR	0.0249	0.021-0.029	1e-33
rs10413669	Liver enzyme levels (alanine transaminase)	33972514	rs7247349	chr19:33887160	A=0.547, C=0.453	0.136061	0.408034	0.502896	0.00379301	0.003-0.0046	3e-22
rs10413669	Gamma glutamyl transferase levels	38116116	rs7247349	chr19:33887160	A=0.547, C=0.453	0.136061	0.408034	NR	NA	NA	6e-10
rs10413669	Sex hormone-binding globulin levels	32042192	rs7250869	chr19:33887405	C=0.603, T=0.397	0.25798	0.621514	0.690021	0.00996289	0.007-0.013	6e-12
rs10413669	Type 2 diabetes	34594039	rs7250869	chr19:33887405	C=0.603, T=0.397	0.25798	0.621514	NR	0.0488	0.036-0.062	5e-14
rs10413669	Sex hormone-binding globulin levels adjusted for BMI	32042192	rs7250869	chr19:33887405	C=0.603, T=0.397	0.25798	0.621514	0.690021	0.0114357	0.0088-0.0141	3e-20
rs10413669	Sex hormone-binding globulin levels	35192695	rs7250869	chr19:33887405	C=0.603, T=0.397	0.25798	0.621514	0.315979	0.0257158	0.019-0.032	8e-14
rs10413669	Sex hormone-binding globulin levels in postmenopausal women	35192695	rs7250869	chr19:33887405	C=0.603, T=0.397	0.25798	0.621514	0.315979	0.0326453	0.023-0.042	8e-11
rs10413669	Sex hormone-binding globulin levels	35192695	rs7250869	chr19:33887405	C=0.603, T=0.397	0.25798	0.621514	NR	7.557	NA	4e-14
rs10413669	Triglycerides	34594039	rs7250869	chr19:33887405	C=0.603, T=0.397	0.25798	0.621514	NR	0.0188	0.015-0.023	1e-18
rs10413669	Albumin levels	38116116	rs7250869	chr19:33887405	C=0.603, T=0.397	0.25798	0.621514	NR	NA	NA	3e-23
rs10413669	Adiponectin levels	24105470	rs889140	chr19:33889000	A=0.577, G=0.423	0.245383	0.574954	0.45	0.08	0.060-0.100	4e-12
rs10413669	Alanine aminotransferase levels	33547301	rs7256564	chr19:33889593	A=0.395, G=0.605	0.283044	0.653728	0.31	8.12	-	5e-16
rs10413669	Triglyceride levels	32154731	rs7256564	chr19:33889593	A=0.395, G=0.605	0.283044	0.653728	NR	0.023	0.018-0.028	5e-16
rs10413669	Systolic blood pressure	30224653	rs7256564	chr19:33889593	A=0.395, G=0.605	0.283044	0.653728	0.3122	0.1955	0.13-0.26	2e-09
rs10413669	Medication use (drugs used in diabetes)	34594039	rs7256564	chr19:33889593	A=0.395, G=0.605	0.283044	0.653728	NR	0.045	0.03-0.06	6e-09
rs10413669	Triglyceride levels	34887591	rs7256564	chr19:33889593	A=0.395, G=0.605	0.283044	0.653728	0.689337	0.0146903	0.012-0.018	1e-15
rs10413669	Albumin levels	36329257	rs7256564	chr19:33889593	A=0.395, G=0.605	0.283044	0.653728	NR	0.00991361	NA	3e-19
rs10413669	HDL cholesterol levels	32203549	rs62102718	chr19:33891013	A=0.748, T=0.252	0.192748	0.752376	0.713588	0.023726	0.02-0.028	3e-29
rs10413669	Appendicular lean mass	31761296	rs62102718	chr19:33891013	A=0.748, T=0.252	0.192748	0.752376	0.28437	0.0431179	0.028-0.058	2e-08
rs10413669	Triglyceride to HDL cholesterol ratio	38200128	rs62102718	chr19:33891013	A=0.748, T=0.252	0.192748	0.752376	0.2864	0.03	0.025-0.035	6e-18
rs10413669	Triglyceride to HDL cholesterol ratio	38200128	rs62102718	chr19:33891013	A=0.748, T=0.252	0.192748	0.752376	0.2874	0.0323	0.025-0.04	1e-14
rs10413669	Phospholipids to total lipids ratio in medium HDL	35213538	rs62102718	chr19:33891013	A=0.748, T=0.252	0.192748	0.752376	0.715132	0.0247193	0.016-0.033	1e-08
rs10413669	Triglyceride to HDL cholesterol ratio	38200128	rs62102718	chr19:33891013	A=0.748, T=0.252	0.192748	0.752376	0.2856	0.0226	0.016-0.029	2e-08
rs10413669	Waist-to-hip ratio adjusted for BMI	34021172	rs62102718	chr19:33891013	A=0.748, T=0.252	0.192748	0.752376	NR	0.0199897	0.013-0.027	8e-09
rs10413669	Waist-hip index	34021172	rs62102718	chr19:33891013	A=0.748, T=0.252	0.192748	0.752376	NR	0.0208291	0.014-0.028	2e-09
rs10413669	Mean corpuscular volume	32888494	rs889138	chr19:33892409	C=0.511, T=0.489	0.177737	0.434063	0.449842	0.0204357	0.016-0.024	2e-09
rs10413669	Mean corpuscular hemoglobin	32888494	rs889138	chr19:33892409	C=0.511, T=0.489	0.177737	0.434063	0.449833	0.015533	0.011-0.02	2e-12
rs10413669	Mean reticulocyte volume	32888494	rs889138	chr19:33892409	C=0.511, T=0.489	0.177737	0.434063	0.449739	0.0139996	0.0095-0.0185	2e-09
rs10413669	Red blood cell count	30595370	rs889138	chr19:33892409	C=0.511, T=0.489	0.177737	0.434063	NR	NA	NA	1e-25
rs10413669	Mean corpuscular hemoglobin	30595370	rs889138	chr19:33892409	C=0.511, T=0.489	0.177737	0.434063	NR	NA	NA	4e-23
rs10413669	Waist-to-hip ratio adjusted for BMI	34021172	rs889138	chr19:33892409	C=0.511, T=0.489	0.177737	0.434063	NR	0.0334172	0.027-0.04	2e-26
rs10413669	Waist circumference adjusted for body mass index	34021172	rs889138	chr19:33892409	C=0.511, T=0.489	0.177737	0.434063	NR	0.0199534	0.014-0.026	1e-10
rs10413669	Waist-hip index	34021172	rs889138	chr19:33892409	C=0.511, T=0.489	0.177737	0.434063	NR	0.0337473	0.028-0.04	8e-27
rs10413669	A body shape index	34021172	rs889138	chr19:33892409	C=0.511, T=0.489	0.177737	0.434063	NR	0.0195094	0.013-0.026	4e-10
rs10413669	Visceral adipose tissue volumes to abdominal adipose tissue volumes ratio	35773277	rs889138	chr19:33892409	C=0.511, T=0.489	0.177737	0.434063	0.547	0.077	0.057-0.097	2e-16
rs10413669	Waist circumference adjusted for BMI (joint analysis main effects and physical activity interaction)	28448500	rs3786897	chr19:33893008	A=0.587, G=0.413	0.198647	0.535269	0.4156	NA	NA	8e-08
rs10413669	Waist-to-hip ratio adjusted for BMI	30239722	rs3786897	chr19:33893008	A=0.587, G=0.413	0.198647	0.535269	0.5803	0.0279	0.025-0.031	3e-58
rs10413669	Waist-hip ratio	30239722	rs3786897	chr19:33893008	A=0.587, G=0.413	0.198647	0.535269	0.5805	0.0237	0.02-0.027	1e-43
rs10413669	Waist-hip ratio	30239722	rs3786897	chr19:33893008	A=0.587, G=0.413	0.198647	0.535269	0.5805	0.0237	0.02-0.027	1e-43
rs10413669	Waist-hip ratio	30239722	rs3786897	chr19:33893008	A=0.587, G=0.413	0.198647	0.535269	0.5805	0.0237	0.02-0.027	1e-43
rs10413669	Type 2 diabetes	22158537	rs3786897	chr19:33893008	A=0.587, G=0.413	0.198647	0.535269	0.56	1.1	1.07-1.14	1e-08
rs10413669	Waist circumference adjusted for BMI (joint analysis main effects and smoking interaction)	28443625	rs3786897	chr19:33893008	A=0.587, G=0.413	0.198647	0.535269	0.5764	NA	NA	3e-07
rs10413669	Waist-to-hip ratio adjusted for body mass index	28448500	rs3786897	chr19:33893008	A=0.587, G=0.413	0.198647	0.535269	0.4162	0.0278	0.02-0.035	2e-13
rs10413669	Waist-to-hip ratio adjusted for body mass index	28448500	rs3786897	chr19:33893008	A=0.587, G=0.413	0.198647	0.535269	0.4162	0.0237	0.014-0.033	1e-06
rs10413669	Waist circumference adjusted for body mass index	28448500	rs3786897	chr19:33893008	A=0.587, G=0.413	0.198647	0.535269	0.4238	0.022	0.015-0.029	1e-09
rs10413669	Waist circumference adjusted for body mass index	28448500	rs3786897	chr19:33893008	A=0.587, G=0.413	0.198647	0.535269	0.4156	0.0216	0.014-0.029	1e-08
rs10413669	Waist circumference adjusted for BMI (adjusted for smoking behaviour)	28443625	rs3786897	chr19:33893008	A=0.587, G=0.413	0.198647	0.535269	0.5764	0.0186	0.012-0.025	1e-07
rs10413669	Waist circumference adjusted for body mass index	25673412	rs3786897	chr19:33893008	A=0.587, G=0.413	0.198647	0.535269	0.5815	0.0232	0.015-0.032	2e-07
rs10413669	Waist circumference adjusted for body mass index	25673412	rs3786897	chr19:33893008	A=0.587, G=0.413	0.198647	0.535269	0.5815	0.0199	0.013-0.027	9e-09
rs10413669	Waist-hip ratio	25673412	rs3786897	chr19:33893008	A=0.587, G=0.413	0.198647	0.535269	0.5825	0.0249	0.015-0.035	3e-07
rs10413669	Waist-hip ratio	25673412	rs3786897	chr19:33893008	A=0.587, G=0.413	0.198647	0.535269	0.5825	0.0223	0.016-0.029	4e-11
rs10413669	Waist-hip ratio	25673412	rs3786897	chr19:33893008	A=0.587, G=0.413	0.198647	0.535269	0.5825	0.0209	0.012-0.03	3e-06
rs10413669	Type 2 diabetes	28869590	rs3786897	chr19:33893008	A=0.587, G=0.413	0.198647	0.535269	0.4026	0.037	0.021-0.053	5e-06
rs10413669	Waist circumference adjusted for BMI (joint analysis main effects and physical activity interaction)	28448500	rs3786897	chr19:33893008	A=0.587, G=0.413	0.198647	0.535269	0.4238	NA	NA	5e-09
rs10413669	Waist circumference adjusted for BMI in active individuals	28448500	rs3786897	chr19:33893008	A=0.587, G=0.413	0.198647	0.535269	0.4156	0.0217	0.013-0.03	7e-07
rs10413669	Waist circumference adjusted for BMI in active individuals	28448500	rs3786897	chr19:33893008	A=0.587, G=0.413	0.198647	0.535269	0.4238	0.0231	0.015-0.031	3e-08
rs10413669	Waist-to-hip ratio adjusted for BMI in active individuals	28448500	rs3786897	chr19:33893008	A=0.587, G=0.413	0.198647	0.535269	0.4162	0.0288	0.02-0.038	4e-10
rs10413669	Waist-to-hip ratio adjusted for BMI in active individuals	28448500	rs3786897	chr19:33893008	A=0.587, G=0.413	0.198647	0.535269	0.4169	0.0265	0.015-0.038	8e-06
rs10413669	Waist-to-hip ratio adjusted for BMI	30575882	rs3786897	chr19:33893008	A=0.587, G=0.413	0.198647	0.535269	0.42	0.03	0.026-0.034	5e-63
rs10413669	Waist-hip ratio	30575882	rs3786897	chr19:33893008	A=0.587, G=0.413	0.198647	0.535269	0.42	NA	NA	5e-08
rs10413669	White blood cell count	34594039	rs3786897	chr19:33893008	A=0.587, G=0.413	0.198647	0.535269	NR	0.0135	0.0096-0.0174	7e-12
rs10413669	Visceral adipose tissue volumes	35773277	rs3786897	chr19:33893008	A=0.587, G=0.413	0.198647	0.535269	0.577	0.044	0.03-0.058	6e-10
rs10413669	Gestational diabetes mellitus	37779084	rs3786897	chr19:33893008	A=0.587, G=0.413	0.198647	0.535269	NR	0.11	NA	7e-11
rs10413669	Waist-hip ratio	30595370	rs3786898	chr19:33894043	A=0.403, G=0.597	0.184827	0.526444	NR	NA	NA	9e-60
rs10413669	Waist-to-hip ratio adjusted for BMI	31669095	rs3786898	chr19:33894043	A=0.403, G=0.597	0.184827	0.526444	NR	NA	NA	1e-53
rs10413669	Monocyte percentage of white cells	32888494	rs10422861	chr19:33894846	C=0.388, T=0.612	0.316638	0.701649	0.665392	0.0160425	0.011-0.021	9e-12
rs10413669	Neutrophil count	32888493	rs10422861	chr19:33894846	C=0.388, T=0.612	0.316638	0.701649	0.641169	NA	NA	3e-10
rs10413669	White blood cell count	32888493	rs10422861	chr19:33894846	C=0.388, T=0.612	0.316638	0.701649	0.626555	NA	NA	1e-15
rs10413669	Type 2 diabetes	32499647	rs10422861	chr19:33894846	C=0.388, T=0.612	0.316638	0.701649	0.536	1.06	1.04-1.07	2e-16
rs10413669	Triglyceride levels	32203549	rs10422861	chr19:33894846	C=0.388, T=0.612	0.316638	0.701649	0.334675	0.0194396	0.015-0.024	3e-20
rs10413669	Serum albumin levels	34594039	rs10422861	chr19:33894846	C=0.388, T=0.612	0.316638	0.701649	NR	0.0249	0.021-0.029	4e-31
rs10413669	Pancreas fat	34128465	rs10422861	chr19:33894846	C=0.388, T=0.612	0.316638	0.701649	NR	0.0877	%	2e-22
rs10413669	Albumin levels	34321204	rs10422861	chr19:33894846	C=0.388, T=0.612	0.316638	0.701649	0.67	0.09	0.059-0.121/	3e-09
rs10413669	Albumin levels	34321204	rs10422861	chr19:33894846	C=0.388, T=0.612	0.316638	0.701649	0.67	0.09	0.065-0.115/	8e-13
rs10413669	Triglyceride levels in non-type 2 diabetes	36269708	rs10422861	chr19:33894846	C=0.388, T=0.612	0.316638	0.701649	NR	NA	NA	4e-19
rs10413669	Triglyceride levels	34887591	rs10422861	chr19:33894846	C=0.388, T=0.612	0.316638	0.701649	NR	NA	NA	1e-20
rs10413669	Triglyceride levels	36333282	rs10422861	chr19:33894846	C=0.388, T=0.612	0.316638	0.701649	0.4511	0.0178	0.012-0.024	2e-09
rs10413669	Waist-hip index	34021172	rs10403360	chr19:33896195	A=0.395, G=0.605	0.190808	0.544104	NR	0.0286242	0.023-0.034	1e-23
rs10413669	Waist-to-hip ratio adjusted for BMI	34021172	rs10403360	chr19:33896195	A=0.395, G=0.605	0.190808	0.544104	NR	0.0281184	0.023-0.034	6e-23
rs10413669	A body shape index	34021172	rs10403360	chr19:33896195	A=0.395, G=0.605	0.190808	0.544104	NR	0.0313425	0.026-0.037	1e-27
rs10413669	Waist circumference adjusted for body mass index	34021172	rs10403360	chr19:33896195	A=0.395, G=0.605	0.190808	0.544104	NR	0.0344684	0.029-0.04	4e-33
rs10413669	Hip circumference adjusted for BMI	34021172	rs10403360	chr19:33896195	A=0.395, G=0.605	0.190808	0.544104	NR	0.0181486	0.012-0.024	5e-09
rs10413669	Neutrophil count	32888493	rs4805881	chr19:33896432	A=0.396, C=0.604	0.304587	0.677302	0.665289	0.014435	0.01-0.018	3e-12
rs10413669	Neutrophil count	32888494	rs4805881	chr19:33896432	A=0.396, C=0.604	0.304587	0.677302	0.665232	0.0137648	0.0092-0.0184	4e-09
rs10413669	Type 2 diabetes	32541925	rs4805881	chr19:33896432	A=0.396, C=0.604	0.304587	0.677302	0.6207	0.0379	0.03-0.046	8e-22
rs10413669	Type 2 diabetes	32514122	rs4805881	chr19:33896432	A=0.396, C=0.604	0.304587	0.677302	0.476882	0.951164	0.93591891-0.966657645	1e-09
rs10413669	White blood cell count	30595370	rs4805881	chr19:33896432	A=0.396, C=0.604	0.304587	0.677302	NR	NA	NA	3e-12
rs10413669	White blood cell count	32888493	rs4805881	chr19:33896432	A=0.396, C=0.604	0.304587	0.677302	0.665284	0.01642	0.013-0.02	1e-16
rs10413669	Venous thromboembolism	31420334	rs4805881	chr19:33896432	A=0.396, C=0.604	0.304587	0.677302	NR	0.0553	0.034-0.077	4e-07
rs10413669	High density lipoprotein cholesterol levels	29507422	rs4805881	chr19:33896432	A=0.396, C=0.604	0.304587	0.677302	0.341	0.028	NA	1e-10
rs10413669	High density lipoprotein cholesterol levels	29507422	rs4805881	chr19:33896432	A=0.396, C=0.604	0.304587	0.677302	NR	0.024	NA	8e-10
rs10413669	Sex hormone-binding globulin levels	32042192	rs4805881	chr19:33896432	A=0.396, C=0.604	0.304587	0.677302	0.665647	0.00777478	0.0058-0.0097	7e-17
rs10413669	Alanine aminotransferase levels	34594039	rs4805881	chr19:33896432	A=0.396, C=0.604	0.304587	0.677302	NR	0.0173	0.014-0.021	5e-19
rs10413669	HDL cholesterol	34594039	rs4805881	chr19:33896432	A=0.396, C=0.604	0.304587	0.677302	NR	0.0202	0.016-0.024	6e-21
rs10413669	Sex hormone-binding globulin levels adjusted for BMI	32042192	rs4805881	chr19:33896432	A=0.396, C=0.604	0.304587	0.677302	0.665647	0.0090566	0.0073-0.0108	4e-29
rs10413669	White blood cell count	32888494	rs4805881	chr19:33896432	A=0.396, C=0.604	0.304587	0.677302	0.665222	0.0167246	0.012-0.021	8e-13
rs10413669	Serum total protein levels	34594039	rs4805881	chr19:33896432	A=0.396, C=0.604	0.304587	0.677302	NR	0.017	0.013-0.021	5e-15
rs10413669	High density lipoprotein cholesterol levels	34887591	rs4805881	chr19:33896432	A=0.396, C=0.604	0.304587	0.677302	NR	NA	NA	3e-37
rs10413669	High density lipoprotein cholesterol levels	34887591	rs4805881	chr19:33896432	A=0.396, C=0.604	0.304587	0.677302	0.666272	0.019606	0.017-0.022	1e-24
rs10413669	High-density lipoprotein levels (MTAG)	36376304	rs4805881	chr19:33896432	A=0.396, C=0.604	0.304587	0.677302	NR	0.02044	0.015-0.026	2e-13
rs10413669	Posterior thigh muscle fat infiltration percentage	36402844	rs4805881	chr19:33896432	A=0.396, C=0.604	0.304587	0.677302	0.33	16.45	NA	9e-61
rs10413669	Body composition (MOSTest)	36402844	rs4805881	chr19:33896432	A=0.396, C=0.604	0.304587	0.677302	NR	18.47	NA	3e-76
rs10413669	Anterior thigh muscle fat infiltration percentage	36402844	rs4805881	chr19:33896432	A=0.396, C=0.604	0.304587	0.677302	0.33	15.97	NA	2e-57
rs10413669	Triglyceride levels (MTAG)	36376304	rs4805881	chr19:33896432	A=0.396, C=0.604	0.304587	0.677302	NR	0.018444	0.013-0.024	2e-12
rs10413669	Phospholipids in medium VLDL	38448586	rs4805881	chr19:33896432	A=0.396, C=0.604	0.304587	0.677302	0.365	0.0287	0.02-0.037	1e-11
rs10413669	Total lipids in medium VLDL	38448586	rs4805881	chr19:33896432	A=0.396, C=0.604	0.304587	0.677302	0.3645	0.028	0.02-0.036	3e-11
rs10413669	Concentration of medium VLDL particles	38448586	rs4805881	chr19:33896432	A=0.396, C=0.604	0.304587	0.677302	0.3645	0.0282	0.02-0.036	2e-11
rs10413669	Free cholesterol in medium VLDL	38448586	rs4805881	chr19:33896432	A=0.396, C=0.604	0.304587	0.677302	0.3645	0.0282	0.02-0.036	2e-11
rs10413669	Triglycerides in medium VLDL	38448586	rs4805881	chr19:33896432	A=0.396, C=0.604	0.304587	0.677302	0.365	0.0289	0.021-0.037	1e-11
rs10413669	Triglycerides in large VLDL	38448586	rs4805881	chr19:33896432	A=0.396, C=0.604	0.304587	0.677302	0.365	0.0278	0.02-0.036	6e-11
rs10413669	Total lipids in large VLDL	38448586	rs4805881	chr19:33896432	A=0.396, C=0.604	0.304587	0.677302	0.365	0.0273	0.019-0.036	1e-10
rs10413669	Concentration of large VLDL particles	38448586	rs4805881	chr19:33896432	A=0.396, C=0.604	0.304587	0.677302	0.365	0.0276	0.019-0.036	9e-11
rs10413669	Triglycerides in small VLDL	38448586	rs4805881	chr19:33896432	A=0.396, C=0.604	0.304587	0.677302	0.3644	0.0279	0.02-0.036	3e-11
rs10413669	Concentration of small VLDL particles	38448586	rs4805881	chr19:33896432	A=0.396, C=0.604	0.304587	0.677302	0.3641	0.0257	0.017-0.034	8e-10
rs10413669	HDL cholesterol levels	36333282	rs3786900	chr19:33897149	A=0.749, G=0.251	0.144891	0.661059	0.3792	0.0222	0.016-0.029	2e-11
rs10413669	Visceral adipose tissue volumes to gluteofemoral adipose tissue volumes ratio	35773277	rs3786901	chr19:33897478	A=0.571, C=0.429	0.226769	0.55301	0.575	0.057	0.037-0.077	5e-09
rs10413669	Visceral adipose tissue	36402844	rs3786901	chr19:33897478	A=0.571, C=0.429	0.226769	0.55301	0.4	6.14	NA	8e-10
rs10413669	Visceral adipose tissue normalized	36402844	rs3786901	chr19:33897478	A=0.571, C=0.429	0.226769	0.55301	0.4	6.13	NA	9e-10
rs10413669	Adiponectin levels	22479202	rs731839	chr19:33899065	A=0.54, G=0.46	0.171215	0.445766	0.35	0.03	0.022-0.038	8e-12
rs10413669	Lymphocyte count	32888494	rs731839	chr19:33899065	A=0.54, G=0.46	0.171215	0.445766	0.665509	0.0165712	0.012-0.021	1e-12
rs10413669	Fasting insulin	33402679	rs731839	chr19:33899065	A=0.54, G=0.46	0.171215	0.445766	0.645264	0.014221	0.0093-0.0192	2e-08
rs10413669	HDL cholesterol	24097068	rs731839	chr19:33899065	A=0.54, G=0.46	0.171215	0.445766	0.35	0.022	NA	3e-09
rs10413669	Triglycerides	24097068	rs731839	chr19:33899065	A=0.54, G=0.46	0.171215	0.445766	0.35	0.022	/	3e-09
rs10413669	Triglyceride levels	28334899	rs731839	chr19:33899065	A=0.54, G=0.46	0.171215	0.445766	0.658	0.0224	0.015-0.029()	3e-09
rs10413669	HDL cholesterol levels	28334899	rs731839	chr19:33899065	A=0.54, G=0.46	0.171215	0.445766	0.658	0.022	0.015-0.029()	4e-08
rs10413669	High density lipoprotein cholesterol levels	29507422	rs731839	chr19:33899065	A=0.54, G=0.46	0.171215	0.445766	0.344	0.027	NA	3e-10
rs10413669	High density lipoprotein cholesterol levels	29507422	rs731839	chr19:33899065	A=0.54, G=0.46	0.171215	0.445766	NR	0.023	NA	2e-09
rs10413669	Body fat percentage and triglycerides (pairwise)	33619380	rs731839	chr19:33899065	A=0.54, G=0.46	0.171215	0.445766	0.667	NA	NA	9e-13
rs10413669	Body fat percentage and HDL-C (pairwise)	33619380	rs731839	chr19:33899065	A=0.54, G=0.46	0.171215	0.445766	0.667	NA	NA	5e-12
rs10413669	Adiponectin levels (BMI-adjusted)	32915782	rs731839	chr19:33899065	A=0.54, G=0.46	0.171215	0.445766	0.66	0.073	0.034-0.112	4e-06
rs10413669	Fasting insulin	34059833	rs731839	chr19:33899065	A=0.54, G=0.46	0.171215	0.445766	0.664	0.0121	0.0084-0.0158	4e-11
rs10413669	Waist-hip ratio	36329257	rs731839	chr19:33899065	A=0.54, G=0.46	0.171215	0.445766	NR	0.00185445	NA	1e-09
rs10413669	HDL cholesterol levels	35884923	rs731839	chr19:33899065	A=0.54, G=0.46	0.171215	0.445766	NR	0.38	0.24-0.52	3e-07
rs10413669	Systolic blood pressure	38689001	rs731839	chr19:33899065	A=0.54, G=0.46	0.171215	0.445766	NR	0.1554	0.11-0.21	9e-10
rs10413669	Systolic blood pressure	33230300	rs731839	chr19:33899065	A=0.54, G=0.46	0.171215	0.445766	0.6641	0.157518	0.1-0.21	2e-08
rs10413669	Pulse pressure	33230300	rs731839	chr19:33899065	A=0.54, G=0.46	0.171215	0.445766	0.6641	0.116367	0.077-0.156	3e-09
rs10413669	Pulse pressure	33230300	rs731839	chr19:33899065	A=0.54, G=0.46	0.171215	0.445766	0.6655	0.112858	0.08-0.145	7e-12
rs10413669	Systolic blood pressure	33230300	rs731839	chr19:33899065	A=0.54, G=0.46	0.171215	0.445766	0.6654	0.140233	0.094-0.186	5e-10
rs10413669	Waist-hip ratio	38116116	rs731839	chr19:33899065	A=0.54, G=0.46	0.171215	0.445766	NR	NA	NA	5e-10
rs10413669	Adiponectin levels	37859345	rs731839	chr19:33899065	A=0.54, G=0.46	0.171215	0.445766	NR	0.042	0.034-0.05	3e-21
rs10413669	Adiponectin levels	37859345	rs731839	chr19:33899065	A=0.54, G=0.46	0.171215	0.445766	0.33	0.04	0.03-0.05	9e-18
rs10413669	Pulse pressure	38689001	rs731839	chr19:33899065	A=0.54, G=0.46	0.171215	0.445766	NR	0.1068	0.071-0.142	4e-09
rs10413669	Apolipoprotein A1 levels	32203549	rs8103728	chr19:33900257	C=0.382, G=0.618	0.315614	0.709428	0.330405	0.0228755	0.019-0.027	7e-28
rs10413669	Alanine aminotransferase levels	34315874	rs8103728	chr19:33900257	C=0.382, G=0.618	0.315614	0.709428	NR	0.0049	0.0039-0.0059	7e-21
rs10413669	Aspartate aminotransferase levels	34315874	rs8103728	chr19:33900257	C=0.382, G=0.618	0.315614	0.709428	NR	0.0027	0.0021-0.0033	8e-18
rs10413669	Waist circumference	36329257	rs8103728	chr19:33900257	C=0.382, G=0.618	0.315614	0.709428	NR	0.258735	NA	3e-08
rs10413669	Albumin levels	34321204	rs8103728	chr19:33900257	C=0.382, G=0.618	0.315614	0.709428	0.67	0.09	0.065-0.115/	2e-11
rs10413669	Serum total triglyceride levels	38448586	rs8103728	chr19:33900257	C=0.382, G=0.618	0.315614	0.709428	0.3619	0.0281	0.02-0.037	6e-11
rs10413669	Total cholesterol in medium VLDL	38448586	rs8103728	chr19:33900257	C=0.382, G=0.618	0.315614	0.709428	0.3618	0.0258	0.017-0.034	2e-09
rs10413669	Free cholesterol in large VLDL	38448586	rs8103728	chr19:33900257	C=0.382, G=0.618	0.315614	0.709428	0.3624	0.0272	0.019-0.036	4e-10
rs10413669	Phospholipids in large VLDL	38448586	rs8103728	chr19:33900257	C=0.382, G=0.618	0.315614	0.709428	0.3624	0.0281	0.02-0.037	9e-11
rs10413669	Ratio of apolipoprotein B to apolipoprotein A1 levels	38448586	rs8103728	chr19:33900257	C=0.382, G=0.618	0.315614	0.709428	0.3617	0.0283	0.02-0.037	4e-11
rs10413669	Triglycerides in very small VLDL	38448586	rs8103728	chr19:33900257	C=0.382, G=0.618	0.315614	0.709428	0.3618	0.0272	0.019-0.036	2e-10
rs10413669	Triglyceride levels in VLDL	38448586	rs8103728	chr19:33900257	C=0.382, G=0.618	0.315614	0.709428	0.3624	0.0289	0.02-0.037	2e-11
rs10413669	Triglycerides in very large VLDL	38448586	rs8103728	chr19:33900257	C=0.382, G=0.618	0.315614	0.709428	0.3625	0.0262	0.018-0.035	1e-09
rs10413669	Waist circumference	38116116	rs8103728	chr19:33900257	C=0.382, G=0.618	0.315614	0.709428	NR	NA	NA	3e-08
rs10413669	Adiponectin levels	22479202	rs4805885	chr19:33906123	C=0.503, T=0.497	0.477318	0.690882	0.39	0.03	0.020-0.040	2e-08
rs10413669	Adiponectin levels	31178129	rs4805885	chr19:33906123	C=0.503, T=0.497	0.477318	0.690882	0.603329	0.0581045	NA	1e-22
rs10413669	Concentration of very large HDL particles	38448586	rs4805885	chr19:33906123	C=0.503, T=0.497	0.477318	0.690882	0.4111	0.0246	0.017-0.032	9e-10
rs10413669	Fasting blood insulin (BMI interaction)	22581228	rs8182584	chr19:33909710	G=0.504, T=0.496	0.552939	0.744193	0.3819	0.0009597	-0.00208	9e-08
rs10413669	Systolic blood pressure	33230300	rs8182584	chr19:33909710	G=0.504, T=0.496	0.552939	0.744193	0.3871	0.138728	0.083-0.194	5e-07
rs10413669	Pulse pressure	33230300	rs8182584	chr19:33909710	G=0.504, T=0.496	0.552939	0.744193	0.377	0.110808	0.071-0.15	4e-08
rs10413669	Pulse pressure	33230300	rs8182584	chr19:33909710	G=0.504, T=0.496	0.552939	0.744193	0.3759	0.104642	0.072-0.137	3e-10
rs10413669	Systolic blood pressure	33230300	rs8182584	chr19:33909710	G=0.504, T=0.496	0.552939	0.744193	0.3851	0.126805	0.083-0.171	5e-09
rs10413669	Waist-to-hip ratio adjusted for BMI	31669095	rs61627965	chr19:33910831	C=0.879, T=0.121	0.126166	0.963463	NR	NA	NA	8e-28
rs10413669	Aspartate aminotransferase levels	33547301	rs57457691	chr19:33911705	C=0.545, T=0.455	0.524813	0.78801	0.37	8.23	-	2e-16
rs10413669	Body mass index	34594039	rs57457691	chr19:33911705	C=0.545, T=0.455	0.524813	0.78801	0.476073	0.0179707	0.012-0.024	2e-08
rs10413669	Triglyceride levels x alcohol consumption (drinkers vs non-drinkers) interaction (2df)	30698716	rs57457691	chr19:33911705	C=0.545, T=0.455	0.524813	0.78801	NR	NA	NA	6e-08
rs10413669	HDL cholesterol levels x alcohol consumption (regular vs non-regular drinkers) interaction (2df)	30698716	rs57457691	chr19:33911705	C=0.545, T=0.455	0.524813	0.78801	NR	NA	NA	5e-11
rs10413669	HDL cholesterol levels x alcohol consumption (regular vs non-regular drinkers) interaction (2df)	30698716	rs57457691	chr19:33911705	C=0.545, T=0.455	0.524813	0.78801	NR	NA	NA	5e-10
rs10413669	HDL cholesterol levels in current drinkers	30698716	rs57457691	chr19:33911705	C=0.545, T=0.455	0.524813	0.78801	NR	0.006	NA	2e-06
rs10413669	HDL cholesterol levels in current drinkers	30698716	rs57457691	chr19:33911705	C=0.545, T=0.455	0.524813	0.78801	NR	0.004	NA	2e-06
rs10413669	HDL cholesterol levels x alcohol consumption (drinkers vs non-drinkers) interaction (2df)	30698716	rs57457691	chr19:33911705	C=0.545, T=0.455	0.524813	0.78801	NR	NA	NA	3e-13
rs10413669	Triglyceride levels x alcohol consumption (regular vs non-regular drinkers) interaction (2df)	30698716	rs57457691	chr19:33911705	C=0.545, T=0.455	0.524813	0.78801	NR	NA	NA	1e-07
rs10413669	Triglyceride levels in current drinkers	30698716	rs57457691	chr19:33911705	C=0.545, T=0.455	0.524813	0.78801	NR	0.008	NA	9e-06
rs10413669	HDL cholesterol levels x alcohol consumption (drinkers vs non-drinkers) interaction (2df)	30698716	rs57457691	chr19:33911705	C=0.545, T=0.455	0.524813	0.78801	NR	NA	NA	2e-13
rs10413669	Triglycerides in small HDL	38448586	rs57457691	chr19:33911705	C=0.545, T=0.455	0.524813	0.78801	0.4049	0.0257	0.017-0.034	6e-10
rs10413669	Cholesterol esters in large HDL	38448586	rs57457691	chr19:33911705	C=0.545, T=0.455	0.524813	0.78801	0.4024	0.0251	0.017-0.033	3e-10
rs10413669	Free cholesterol in large HDL	38448586	rs57457691	chr19:33911705	C=0.545, T=0.455	0.524813	0.78801	0.4024	0.0256	0.018-0.033	2e-10
rs10413669	Total cholesterol to total lipids ratio in large HDL	38448586	rs57457691	chr19:33911705	C=0.545, T=0.455	0.524813	0.78801	0.4008	0.0264	0.018-0.034	7e-11
rs10413669	Total lipids in very large HDL	38448586	rs57457691	chr19:33911705	C=0.545, T=0.455	0.524813	0.78801	0.4026	0.0252	0.017-0.033	4e-10
rs10413669	Ratio of triglycerides to phosphoglycerides	38448586	rs57457691	chr19:33911705	C=0.545, T=0.455	0.524813	0.78801	0.4048	0.0296	0.021-0.038	1e-12
rs10413669	Total cholesterol in HDL2	38448586	rs57457691	chr19:33911705	C=0.545, T=0.455	0.524813	0.78801	0.4023	0.025	0.017-0.033	4e-10
rs10413669	Phospholipids in very large HDL	38448586	rs57457691	chr19:33911705	C=0.545, T=0.455	0.524813	0.78801	0.4026	0.0255	0.018-0.033	2e-10
rs10413669	Mean diameter of HDL particles	38448586	rs57457691	chr19:33911705	C=0.545, T=0.455	0.524813	0.78801	0.4023	0.0248	0.017-0.033	5e-10
rs10413669	Total cholesterol in large HDL	38448586	rs57457691	chr19:33911705	C=0.545, T=0.455	0.524813	0.78801	0.4024	0.0254	0.018-0.033	2e-10
rs10413669	Waist-hip index	34021172	rs4534971	chr19:33912685	G=0.709, T=0.291	0.175065	0.657385	NR	0.0207079	0.015-0.027	1e-11
rs10413669	Waist-to-hip ratio adjusted for BMI	34021172	rs4534971	chr19:33912685	G=0.709, T=0.291	0.175065	0.657385	NR	0.0201666	0.014-0.026	4e-11
rs10413669	Sex hormone-binding globulin levels adjusted for BMI	32042192	rs67527887	chr19:33913745	C=0.621, T=0.379	0.163403	0.521202	0.513011	0.00854278	0.0061-0.011	2e-14
rs10413669	Sex hormone-binding globulin levels	32042192	rs67527887	chr19:33913745	C=0.621, T=0.379	0.163403	0.521202	0.513011	0.0069807	0.0044-0.0096	5e-09
rs10413669	Sex hormone-binding globulin levels	36653534	rs67527887	chr19:33913745	C=0.621, T=0.379	0.163403	0.521202	NR	0.0232205	0.016-0.03	2e-11
rs10413669	Waist-to-hip ratio adjusted for BMI	34021172	rs56064330	chr19:33916332	A=0.294, G=0.706	0.40468	0.991801	NR	0.0297782	0.023-0.037	1e-17
rs10413669	Waist-hip index	34021172	rs56064330	chr19:33916332	A=0.294, G=0.706	0.40468	0.991801	NR	0.0303661	0.024-0.037	3e-18
rs10413669	A body shape index	34021172	rs56064330	chr19:33916332	A=0.294, G=0.706	0.40468	0.991801	NR	0.018969	0.013-0.025	2e-09
rs10413669	Waist circumference adjusted for body mass index	34021172	rs56064330	chr19:33916332	A=0.294, G=0.706	0.40468	0.991801	NR	0.0220633	0.016-0.028	3e-12
rs10413669	Waist-to-hip ratio adjusted for BMI	34021172	rs11667352	chr19:33918423	A=0.592, G=0.408	0.649807	0.977339	NR	0.0278935	0.022-0.034	3e-18
rs10413669	Waist circumference adjusted for body mass index	34021172	rs11667352	chr19:33918423	A=0.592, G=0.408	0.649807	0.977339	NR	0.0177438	0.012-0.024	2e-08
rs10413669	Waist-hip index	34021172	rs11667352	chr19:33918423	A=0.592, G=0.408	0.649807	0.977339	NR	0.0279589	0.022-0.034	2e-18
rs10413669	Hip index	34021172	rs11667352	chr19:33918423	A=0.592, G=0.408	0.649807	0.977339	NR	0.02015	0.014-0.027	8e-10
rs10413669	A body shape index	34021172	rs12975240	chr19:33924548	A=0.851, G=0.149	0.173357	1	NR	0.022927	0.017-0.029	1e-13
rs10413669	Cereal consumption (bowls per week) (UKB data field 1458)	32193382	rs11084734	chr19:33925588	C=0.852, T=0.148	0.171725	1	0.694606	0.0142303	0.0097-0.0187	4e-10
rs10413669	Birth weight	27680694	rs10402712	chr19:33926013	A=0.305, G=0.695	0.433913	1	0.27	0.0229	0.015-0.031	2e-08
rs10413669	Waist-hip index	34021172	rs11084735	chr19:33927000	A=0.827, G=0.173	0.206135	1	NR	0.0226772	0.017-0.029	7e-14
rs10413669	Waist-to-hip ratio adjusted for BMI	34021172	rs11084735	chr19:33927000	A=0.827, G=0.173	0.206135	1	NR	0.0221328	0.016-0.028	3e-13
rs10413669	Waist circumference adjusted for body mass index	34021172	rs11084735	chr19:33927000	A=0.827, G=0.173	0.206135	1	NR	0.0200982	0.014-0.026	4e-11
rs10413669	Triglycerides	30275531	rs12460070	chr19:33933453	A=0.581, T=0.419	0.67196	0.959269	0.6562	0.0184	0.013-0.024-1	2e-10
rs10413669	Appendicular lean mass	33097823	rs2287821	chr19:33935102	C=0.525, T=0.475	0.36979	0.643098	0.5091	0.0153	0.012-0.019	7e-16
rs10413669	Metabolic biomarkers (multivariate analysis)	33980691	rs7258937	chr19:33938800	C=0.517, T=0.483	0.387885	0.648707	0.51	NA	NA	2e-50
rs10413669	Alanine aminotransferase levels	33980691	rs7258937	chr19:33938800	C=0.517, T=0.483	0.387885	0.648707	0.51	0.009	/	8e-06
rs10413669	Aspartate aminotransferase levels	33980691	rs7258937	chr19:33938800	C=0.517, T=0.483	0.387885	0.648707	0.51	0.013	/	2e-10
rs10413669	High density lipoprotein cholesterol levels	33980691	rs7258937	chr19:33938800	C=0.517, T=0.483	0.387885	0.648707	0.51	0.014	/	2e-14
rs10413669	Triglycerides	33980691	rs7258937	chr19:33938800	C=0.517, T=0.483	0.387885	0.648707	0.51	0.009	/	3e-06
rs10413669	Sex hormone-binding globulin levels	33980691	rs7258937	chr19:33938800	C=0.517, T=0.483	0.387885	0.648707	0.51	0.012	/	3e-12
rs10413669	Body fat percentage	33980691	rs7258937	chr19:33938800	C=0.517, T=0.483	0.387885	0.648707	0.51	0.016	%	2e-26
rs10413669	A body shape index	34021172	rs61699726	chr19:33949550	G=0.659, T=0.341	0.14287	0.529231	NR	0.0176393	0.012-0.024	5e-09
rs10413669	Body mass index	30239722	rs7247614	chr19:33953354	G=0.268, T=0.732	0.35421	0.990987	0.6938	0.0119	0.0082-0.0156	2e-10
rs10413669	Body mass index	30595370	rs11880064	chr19:33964181	C=0.392, T=0.608	0.203753	0.566034	NR	NA	NA	9e-10
rs10413669	Body mass index	31669095	rs12710011	chr19:33965816	A=0.356, G=0.644	0.150655	0.525588	NR	NA	NA	2e-10
rs10413669	Body mass index	30239722	rs10402145	chr19:33966641	A=0.251, G=0.749	0.321387	0.985588	0.3041	0.012	0.0083-0.0157	2e-10
rs10413669	Body mass index	36581621	rs10402145	chr19:33966641	A=0.251, G=0.749	0.321387	0.985588	NR	0.0101	0.0068-0.0134	3e-09
rs10413669	Waist-to-hip ratio adjusted for BMI	31669095	rs7255303	chr19:33968418	C=0.606, G=0.394	0.2074	0.568454	NR	NA	NA	4e-19
rs10413669	Waist circumference adjusted for body mass index	34021172	rs7248219	chr19:33969521	A=0.394, T=0.606	0.207067	0.568235	NR	0.0168461	0.011-0.023	1e-08
rs10413669	Adult body size	32376654	rs60497719	chr19:33971746	A=0.279, G=0.721	0.145831	0.617283	0.70965	0.00966895	0.0066-0.0128	1e-09
rs10413669	Sex hormone-binding globulin levels	36653534	rs10420339	chr19:33973791	C=0.273, G=0.727	0.353787	0.976458	NR	0.0274608	0.021-0.034	3e-16
rs10413669	Waist-to-hip ratio adjusted for BMI	34021172	rs10420551	chr19:33973913	A=0.296, G=0.704	0.403451	0.98508	NR	0.0199644	0.014-0.026	9e-11
rs10413669	Waist-hip index	34021172	rs10425678	chr19:33977396	C=0.471, T=0.529	0.324003	0.60681	NR	0.0160096	0.01-0.022	2e-08
rs10413669	Waist-to-hip ratio adjusted for BMI	34021172	rs10425678	chr19:33977396	C=0.471, T=0.529	0.324003	0.60681	NR	0.0154886	0.0099-0.0211	5e-08
rs10413669	Waist-hip index	34021172	rs59339349	chr19:33978723	A=0.702, G=0.298	0.405823	0.98514	NR	0.0207004	0.015-0.027	2e-11
rs10413669	Gluteofemoral adipose tissue volumes (adjusted for BMI and height)	35773277	rs3786920	chr19:33994417	C=0.35, T=0.65	0.367568	0.832166	0.581	0.051	0.037-0.065	5e-12
rs10413669	Body fat percentage	30593698	rs33823	chr19:34000725	C=0.424, T=0.576	0.502527	0.820441	NR	0.14172	0.088-0.195	2e-07
rs10413669	Body fat percentage	30593698	rs33823	chr19:34000725	C=0.424, T=0.576	0.502527	0.820441	NR	0.14041	0.097-0.184	3e-10
rs10413669	Waist-hip index	34021172	rs153701	chr19:34003255	C=0.498, T=0.502	0.317066	0.563987	NR	0.018832	0.013-0.024	5e-11
rs10413669	Waist-to-hip ratio adjusted for BMI	34021172	rs153701	chr19:34003255	C=0.498, T=0.502	0.317066	0.563987	NR	0.0185884	0.013-0.024	8e-11
rs10413669	A body shape index	34021172	rs153701	chr19:34003255	C=0.498, T=0.502	0.317066	0.563987	NR	0.021236	0.016-0.027	2e-13
rs10413669	Waist circumference adjusted for body mass index	34021172	rs153701	chr19:34003255	C=0.498, T=0.502	0.317066	0.563987	NR	0.0234319	0.018-0.029	5e-16
rs10413669	Personality traits or cognitive traits (multivariate analysis)	37365406	rs153701	chr19:34003255	C=0.498, T=0.502	0.317066	0.563987	NR	NA	NA	2e-14
rs10413669	Intelligence	36378351	rs153701	chr19:34003255	C=0.498, T=0.502	0.317066	0.563987	NR	NA	NA	4e-09
rs10413669	Systolic blood pressure	30595370	rs33842	chr19:34011334	A=0.448, G=0.552	0.102835	0.358036	NR	NA	NA	1e-09
rs10413669	Pulse pressure	34594039	rs33842	chr19:34011334	A=0.448, G=0.552	0.102835	0.358036	NR	0.0107	0.0072-0.0142	6e-09
rs10413669	Educational attainment	35361970	rs41119	chr19:34015904	G=0.652, T=0.348	0.455578	0.917908	0.3577	0.00600214	0.0039-0.0081	4e-08
rs10413669	Body mass index (MTAG)	36376304	rs11882409	chr19:34019685	A=0.221, C=0.779	0.131367	0.685149	NR	0.011973	0.0084-0.0156	9e-11
rs10413669	Body mass index	37280435	rs11882409	chr19:34019685	A=0.221, C=0.779	0.131367	0.685149	NR	0.0130165	0.0087-0.0173	2e-09
rs1044352	Number of sexual partners	30643258	rs16884402	chr4:31141947	C=0.329, T=0.671	0.437264	0.996153	0.7129	0.0182814	0.013-0.023	3e-12
rs1044352	Risk-taking behavior (multivariate analysis)	36324656	rs16884402	chr4:31141947	C=0.329, T=0.671	0.437264	0.996153	NR	NA	NA	1e-12
rs1044352	Smoking initiation	36477530	rs16884402	chr4:31141947	C=0.329, T=0.671	0.437264	0.996153	0.287	0.0127	0.011-0.015	2e-40
rs1044352	Externalizing behaviour (multivariate analysis)	34446935	rs7675916	chr4:31143818	C=0.671, T=0.329	0.437264	0.996153	0.713	0.013	0.011-0.015	3e-24
rs1044352	White matter hyperintensities in ischemic stroke	26674333	rs3733655	chr4:31146018	A=0.455, G=0.545	0.495509	0.730705	0.64	1.13	1.07–1.18	1e-06
rs1044352	Epilepsy	25087078	rs1044352	chr4:31147874	G=0.473, T=0.527	1	1	0.5	1.14	1.08-1.22	2e-07
rs1044352	Generalized epilepsy	30531953	rs1044352	chr4:31147874	G=0.473, T=0.527	1	1	0.42	5.98	NA	2e-09
rs1044352	Genetic generalized epilepsy	37653029	rs1463849	chr4:31148846	A=0.513, G=0.487	0.842745	0.994798	NR	NA	NA	4e-11
rs1044352	Smoking initiation	36477530	rs7674790	chr4:31149277	A=0.575, T=0.425	0.654627	0.993049	0.374	0.00934	0.0077-0.0109	4e-30
rs1044352	Epilepsy	25087078	rs28498976	chr4:31151357	A=0.487, G=0.513	0.837554	0.991333	0.46	1.11	1.06-1.15	5e-09
rs1044352	Attention deficit hyperactivity disorder	32606422	rs28411770	chr4:31151456	C=0.452, T=0.548	0.480403	0.805694	NR	NA	NA	1e-08
rs1044352	Attention deficit hyperactivity disorder (MTAG)	32606422	rs28411770	chr4:31151456	C=0.452, T=0.548	0.480403	0.805694	NR	NA	NA	1e-08
rs1044352	Disruptive behavior (multivariate analysis)	36324656	rs28411770	chr4:31151456	C=0.452, T=0.548	0.480403	0.805694	NR	NA	NA	2e-08
rs1044352	Body mass index	36581621	rs7686226	chr4:31156405	A=0.386, G=0.614	0.589569	0.917546	NR	0.0103	0.007-0.0136	7e-10
rs1044352	Restless legs syndrome	38839884	rs6811899	chr4:31176301	A=0.602, G=0.398	0.305765	0.644108	0.398112	0.0353732	0.024-0.047	3e-09
rs1044352	Smoking initiation (MTAG)	37156939	rs7680926	chr4:31180225	A=0.364, G=0.636	0.173239	0.521235	NR	0.0092319	0.0061-0.0124	9e-09
rs1044352	Lifetime smoking	34855049	rs6856841	chr4:31188122	A=0.362, G=0.638	0.178676	0.531412	NR	NA	NA	1e-08
rs1046276	Body mass index	36581621	rs2230433	chr16:30518041	C=0.364, G=0.636	0.110485	0.367268	NR	0.0093	0.0064-0.0122	4e-10
rs1046276	RANTES levels	27989323	rs72793342	chr16:30548352	A=0.238, G=0.762	0.183968	0.641163	NR	0.1487	0.088-0.209	1e-06
rs1046276	Whole body fat mass (UKB data field 23100)	38538606	rs6565192	chr16:30585535	C=0.587, T=0.413	0.157744	0.566973	NR	0.0174508	0.013-0.022	3e-13
rs1046276	Body mass index	38538606	rs6565192	chr16:30585535	C=0.587, T=0.413	0.157744	0.566973	NR	0.0190715	0.014-0.024	5e-15
rs1046276	Multi-trait sum score	37277458	rs6565192	chr16:30585535	C=0.587, T=0.413	0.157744	0.566973	NR	NA	NA	2e-08
rs1046276	Eosinophil counts	27863252	rs74249949	chr16:30592110	A=0.792, G=0.208	0.239743	0.798036	0.1773	0.0306765	0.021-0.04	2e-10
rs1046276	Alzheimer's disease or gastroesophageal reflux disease	35851147	rs67693285	chr16:30623979	G=0.591, T=0.409	0.164275	0.583144	NR	NA	NA	4e-07
rs1046276	Body mass index	37280435	rs67693285	chr16:30623979	G=0.591, T=0.409	0.164275	0.583144	NR	0.0179043	0.014-0.022	2e-20
rs1046276	Rheumatoid arthritis	33310728	rs12918327	chr16:30626616	C=0.743, T=0.257	0.229666	0.68082	NR	1.09	1.06-1.12	3e-08
rs1046276	Multi-trait sum score	37277458	rs28841118	chr16:30630226	A=0.511, G=0.489	0.214528	0.566839	NR	NA	NA	4e-09
rs1046276	Educational attainment (years of education)	30038396	rs9927137	chr16:30634300	A=0.409, G=0.591	0.165364	0.585316	0.5298	0.0082	0.0055-0.0109	5e-09
rs1046276	Educational attainment (MTAG)	30038396	rs9927137	chr16:30634300	A=0.409, G=0.591	0.165364	0.585316	0.5298	0.0077	0.0052-0.0102	5e-09
rs1046276	Heel bone mineral density	30598549	rs9927137	chr16:30634300	A=0.409, G=0.591	0.165364	0.585316	0.522349	0.012077	0.0084-0.0157	9e-11
rs1046276	Body mass index	38538606	rs9927137	chr16:30634300	A=0.409, G=0.591	0.165364	0.585316	NR	0.0198845	0.015-0.025	2e-16
rs1046276	Whole body fat mass (UKB data field 23100)	38538606	rs9927137	chr16:30634300	A=0.409, G=0.591	0.165364	0.585316	NR	0.0183032	0.014-0.023	1e-14
rs1046276	Systemic lupus erythematosus	19838193	rs7186852	chr16:30635659	A=0.505, G=0.495	0.162357	0.477614	0.08	1.29	1.17-1.42	3e-07
rs1046276	Alzheimer’s disease polygenic risk score (upper quantile vs lower quantile)	35589863	rs7499339	chr16:30636777	C=0.463, T=0.537	0.216774	0.600243	NR	NA	NA	6e-14
rs1046276	Systemic lupus erythematosus	19838193	rs7197475	chr16:30642867	C=0.504, T=0.496	0.162471	0.478163	0.08	1.31	1.20-1.46	3e-08
rs1046276	Lymphocyte count	34469753	rs7204632	chr16:30644216	C=0.462, T=0.538	0.216039	0.60043	0.637	NA	NA	1e-16
rs1046276	Lymphocyte count	32888494	rs3747481	chr16:30666367	C=0.635, T=0.365	0.126236	0.391899	0.259008	0.0210319	0.016-0.026	1e-16
rs1046276	Immunoglobulin light chain (AL) amyloidosis	28025584	rs35629860	chr16:30671532	A=0.336, G=0.664	0.165946	0.478853	0.26	1.26	1.14-1.39	4e-06
rs1046276	Mean platelet volume	32888494	rs13338946	chr16:30700858	C=0.371, T=0.629	0.123399	0.382512	0.25977	0.016035	0.011-0.021	6e-10
rs1046276	Multiple myeloma	33875642	rs13338946	chr16:30700858	C=0.371, T=0.629	0.123399	0.382512	0.28	1.12	NA	6e-06
rs1046276	Multiple myeloma	30213928	rs13338946	chr16:30700858	C=0.371, T=0.629	0.123399	0.382512	0.26	1.15	NA	1e-13
rs1046276	Systemic lupus erythematosus (MTAG)	36750564	rs7187359	chr16:30703155	A=0.509, G=0.491	0.24864	0.606841	NR	0.06	0.043-0.077	2e-12
rs1046276	Multiple myeloma	27363682	rs8058578	chr16:30726248	C=0.631, T=0.369	0.125524	0.387446	0.304	1.1	NA	1e-06
rs1046276	Systemic lupus erythematosus	28714469	rs8058578	chr16:30726248	C=0.631, T=0.369	0.125524	0.387446	NR	1.11	1.06-1.16	2e-06
rs1046276	Rheumatoid arthritis (rheumatoid factor and/or anti-cyclic citrullinated peptide seropositive)	36333501	rs34480360	chr16:30798689	A=0.35, G=0.65	0.176601	0.478267	NR	1.08231	1.05281181904031-1.11263991359756	2e-08
rs1046276	Rheumatoid arthritis (rheumatoid factor and/or anti-cyclic citrullinated peptide seropositive)	36333501	rs34480360	chr16:30798689	A=0.35, G=0.65	0.176601	0.478267	0.2972	1.08992	1.05709498095259-1.12375464261992	4e-08
rs1046276	Rheumatoid arthritis	36333501	rs34480360	chr16:30798689	A=0.35, G=0.65	0.176601	0.478267	NR	1.07778	1.05148605471481-1.10472401788527	3e-09
rs1046276	Rheumatoid arthritis	36333501	rs34480360	chr16:30798689	A=0.35, G=0.65	0.176601	0.478267	0.2972	1.07875	1.04872644515426-1.10962651016851	1e-07
rs1046276	Diastolic blood pressure	35762941	rs8058961	chr16:30809063	A=0.374, G=0.626	0.130711	0.390833	NR	0.1449	0.099-0.191	5e-10
rs1046276	Alzheimer's disease or gastroesophageal reflux disease	35851147	rs4889490	chr16:30823047	G=0.631, T=0.369	0.251608	0.785339	NR	NA	NA	5e-07
rs1046276	Body mass index	38538606	rs4889490	chr16:30823047	G=0.631, T=0.369	0.251608	0.785339	NR	0.0254133	0.021-0.03	5e-25
rs1046276	Current medication use (UKB data field 20003)	38541061	rs4889490	chr16:30823047	G=0.631, T=0.369	0.251608	0.785339	0.608662	0.0373476	0.025-0.05	7e-09
rs1046276	Whole body fat mass (UKB data field 23100)	38538606	rs4889490	chr16:30823047	G=0.631, T=0.369	0.251608	0.785339	NR	0.0222149	0.017-0.027	4e-20
rs1046276	Bioavailable testosterone levels	32042192	rs8046391	chr16:30836648	C=0.376, G=0.624	0.149441	0.416299	0.272182	0.0170855	0.012-0.023	9e-10
rs1046276	White blood cell count	32888494	rs28421305	chr16:30838128	A=0.378, G=0.622	0.152605	0.419075	0.272523	0.0161818	0.011-0.021	9e-11
rs1046276	Pulse pressure	38689001	rs7500719	chr16:30840877	A=0.372, G=0.628	0.142232	0.409437	NR	0.1355	0.098-0.173	2e-12
rs1046276	Diastolic blood pressure	38689001	rs7500719	chr16:30840877	A=0.372, G=0.628	0.142232	0.409437	NR	0.1396	0.11-0.17	1e-16
rs1046276	Medication use (HMG CoA reductase inhibitors)	34594039	rs11864054	chr16:30846134	A=0.627, G=0.373	0.264343	0.797086	NR	0.0303	0.02-0.041	3e-08
rs1046276	Medication use (HMG CoA reductase inhibitors)	31015401	rs11864054	chr16:30846134	A=0.627, G=0.373	0.264343	0.797086	0.385154	0.0348853	0.023-0.046	2e-09
rs1046276	Platelet count	34594039	rs4889622	chr16:30870957	A=0.305, G=0.695	0.319583	0.713164	NR	0.0164	0.011-0.021	4e-10
rs1046276	Body size at age 10	32376654	rs4889630	chr16:30877544	C=0.728, T=0.272	0.248545	0.681168	0.19996	0.0123539	0.0089-0.0158	2e-12
rs1046276	Childhood body mass index	37280435	rs4889630	chr16:30877544	C=0.728, T=0.272	0.248545	0.681168	NR	0.0171132	0.012-0.022	6e-11
rs1046276	Body mass index	37280435	rs4889630	chr16:30877544	C=0.728, T=0.272	0.248545	0.681168	NR	0.0121639	0.0074-0.0169	5e-07
rs1046276	Dementia with Lewy bodies	29263008	rs897984	chr16:30886643	C=0.457, T=0.543	0.392741	0.816423	0.6	1.2987	1.18-1.41	1e-08
rs1046276	Non-albumin protein levels	33462484	rs4889651	chr16:30895545	A=0.288, G=0.712	0.382694	0.812816	NR	0.0268	0.021-0.033	4e-19
rs1046276	Glycated hemoglobin levels	33462484	rs4889651	chr16:30895545	A=0.288, G=0.712	0.382694	0.812816	NR	0.0201	0.014-0.026	7e-12
rs1046276	Red blood cell count	27863252	rs1046276	chr16:30914626	C=0.589, T=0.411	1	1	0.6446	0.0218886	0.015-0.029	2e-09
rs1046276	Juvenile myoclonic epilepsy	30531953	rs1046276	chr16:30914626	C=0.589, T=0.411	1	1	0.34	6.67	NA	3e-11
rs1046276	Juvenile myoclonic epilepsy	37653029	rs1046276	chr16:30914626	C=0.589, T=0.411	1	1	NR	NA	NA	6e-10
rs1046276	Eosinophil counts	32888494	rs8046707	chr16:30916233	A=0.355, G=0.645	0.383937	0.998633	0.380254	0.0176428	0.013-0.022	1e-14
rs1046276	Triglycerides	20686565	rs11649653	chr16:30918487	C=0.644, G=0.356	0.384944	0.998636	0.4	2.13	1.37-2.89/	3e-08
rs1046276	Triglycerides	24097068	rs11649653	chr16:30918487	C=0.644, G=0.356	0.384944	0.998636	0.4	0.027	/	2e-07
rs1046276	Brain morphology (MOSTest)	35164939	rs7185007	chr16:30927509	C=0.725, T=0.275	0.524365	0.983939	NR	NA	NA	5e-10
rs1046276	Psoriatic arthritis	26626624	rs12924903	chr16:30928970	A=0.412, G=0.588	0.86017	0.928984	NR	1.164	NA	9e-06
rs1046276	Serum 25-Hydroxyvitamin D levels	32059762	rs71383766	chr16:30930233	C=0.585, T=0.415	0.372491	0.867673	0.419574	0.012569	0.0085-0.0166	1e-09
rs1046276	Heel bone mineral density	30048462	rs71383766	chr16:30930233	C=0.585, T=0.415	0.372491	0.867673	NR	0.0178881	0.014-0.022	2e-17
rs1046276	Graves' disease	32514122	rs9319588	chr16:30930983	C=0.506, T=0.494	0.572297	0.915527	0.905765	0.737325	0.664427677-0.818221096	1e-08
rs1046276	Suicidal thoughts and behaviors	36515925	rs35675346	chr16:30936081	A=0.333, G=0.667	0.663083	0.962362	0.25	NA	NA	3e-10
rs1046276	Pulse pressure	27841878	rs72799341	chr16:30936743	A=0.274, G=0.726	0.517265	0.977745	NR	0.132	NA	9e-06
rs1046276	Diastolic blood pressure	28135244	rs72799341	chr16:30936743	A=0.274, G=0.726	0.517265	0.977745	0.24	0.185	0.13-0.24	6e-09
rs1046276	Diastolic blood pressure	27841878	rs72799341	chr16:30936743	A=0.274, G=0.726	0.517265	0.977745	NR	0.161	NA	4e-09
rs1046276	Diastolic blood pressure	34594039	rs72799341	chr16:30936743	A=0.274, G=0.726	0.517265	0.977745	NR	0.0171	0.012-0.022	1e-11
rs1046276	Serum total protein levels	34594039	rs72799341	chr16:30936743	A=0.274, G=0.726	0.517265	0.977745	NR	0.0214	0.016-0.027	2e-15
rs1046276	Graves' disease	34594039	rs8050588	chr16:30937799	A=0.49, G=0.51	0.52094	0.846689	0.0946712	0.270795	0.18-0.36	1e-08
rs1046276	Psoriasis	20953189	rs10782001	chr16:30942625	A=0.493, G=0.507	0.569803	0.915356	0.37	1.16	NA	9e-10
rs1046276	Psoriasis	25574825	rs10782001	chr16:30942625	A=0.493, G=0.507	0.569803	0.915356	NR	1.167	1.101-1.238	3e-07
rs1046276	Mean corpuscular volume	27863252	rs12928852	chr16:30943988	C=0.507, T=0.493	0.569803	0.915356	0.6251	0.0239395	0.017-0.031	2e-11
rs1046276	Suicidal thoughts and behaviors	36515925	rs7200879	chr16:30947572	A=0.722, G=0.278	0.528044	0.978065	0.22	NA	NA	4e-08
rs1046276	Heel bone mineral density	30595370	rs12917722	chr16:30948397	A=0.64, G=0.36	0.383959	0.987872	NR	NA	NA	1e-11
rs1046276	3beta,7alpha-dihydroxy-5-cholestenoate levels	35347128	rs7206511	chr16:30950352	A=0.493, G=0.507	0.570531	0.916306	NR	0.13	NA	5e-11
rs1046276	Chronic obstructive pulmonary disease liability (machine learning-based score)	37069358	rs4889599	chr16:30968589	C=0.509, T=0.491	0.56435	0.914977	NR	0.0156811	0.011-0.02	8e-14
rs1046276	Graves' disease	34594039	rs11643872	chr16:30969486	G=0.643, T=0.357	0.377872	0.986411	NR	0.2374	0.16-0.31	9e-10
rs1046276	Drinks per week	36477530	rs11643872	chr16:30969486	G=0.643, T=0.357	0.377872	0.986411	0.416	0.00656	0.0049-0.0083	4e-14
rs1046276	Whole body fat mass (UKB data field 23100)	38538606	rs11643872	chr16:30969486	G=0.643, T=0.357	0.377872	0.986411	NR	0.0236267	0.019-0.028	2e-22
rs1046276	Body mass index	38538606	rs11643872	chr16:30969486	G=0.643, T=0.357	0.377872	0.986411	NR	0.0259585	0.021-0.031	6e-26
rs1046276	Neurociticism	29500382	rs62055866	chr16:30969557	C=0.491, G=0.509	0.56435	0.914977	0.385043	6.29	NA	3e-10
rs1046276	Chronic inflammatory diseases (ankylosing spondylitis, Crohn's disease, psoriasis, primary sclerosing cholangitis, ulcerative colitis) (pleiotropy)	26974007	rs1870293	chr16:30970941	C=0.593, T=0.407	0.864584	0.938317	NR	NA	NA	1e-10
rs1046276	Total cholesterol levels	34887591	rs1870293	chr16:30970941	C=0.593, T=0.407	0.864584	0.938317	0.636352	0.0122033	0.0095-0.0149	3e-13
rs1046276	Cigarettes smoked per day	36477530	rs1870293	chr16:30970941	C=0.593, T=0.407	0.864584	0.938317	0.637	0.0119	0.0082-0.0156	2e-10
rs1046276	Parkinson's disease	38155330	rs1870293	chr16:30970941	C=0.593, T=0.407	0.864584	0.938317	NR	NA	NA	4e-24
rs1046276	Parkinson's disease	31660654	rs11150601	chr16:30977799	A=0.492, G=0.508	0.566328	0.915115	0.32723	0.1669	0.095-0.239	6e-06
rs1046276	Parkinson's disease or first degree relation to individual with Parkinson's disease	31701892	rs11150601	chr16:30977799	A=0.492, G=0.508	0.566328	0.915115	0.6442	0.0907	0.071-0.11	5e-20
rs1046276	Red blood cell count	30595370	rs7204459	chr16:30984212	A=0.494, G=0.506	0.562247	0.90854	NR	NA	NA	1e-33
rs1046276	Lung function (FEV1)	36914875	rs4889525	chr16:30989858	C=0.493, T=0.507	0.560042	0.907482	0.337	10.909	NA	1e-27
rs1046276	Multiple sclerosis	31604244	rs11150602	chr16:30993823	A=0.664, G=0.336	0.344875	0.987007	NR	1.07296	NA	5e-06
rs1046276	Total cholesterol levels	34887591	rs11076	chr16:30995528	A=0.508, G=0.492	0.564381	0.913176	NR	NA	NA	4e-17
rs1046276	Disruptive behavior (multivariate analysis)	36324656	rs12443808	chr16:30996871	C=0.597, G=0.403	0.384427	0.902468	NR	NA	NA	4e-09
rs1046276	Cigarettes smoked per day	36477530	rs12443627	chr16:30996872	C=0.502, G=0.498	0.590849	0.91587	0.635	0.0105	0.0072-0.0138	3e-10
rs1046276	Irritable mood	29500382	rs9938550	chr16:30999142	A=0.507, G=0.493	0.567852	0.913422	0.384672	5.81	NA	6e-09
rs1046276	Psoriasis	25903422	rs13708	chr16:31000809	A=0.493, G=0.507	0.560992	0.90934	0.35822	1.19	1.12-1.26	2e-08
rs1046276	Psoriasis	25903422	rs13708	chr16:31000809	A=0.493, G=0.507	0.560992	0.90934	0.079839	1.55	1.3-1.85	8e-07
rs1046276	Mean corpuscular hemoglobin	30595370	rs8062719	chr16:31002664	A=0.405, G=0.595	0.853076	0.936306	NR	NA	NA	1e-35
rs1046276	Hematocrit	32888493	rs8060857	chr16:31002720	A=0.492, G=0.508	0.563887	0.913141	0.670045	NA	NA	2e-12
rs1046276	Psoriasis vulgaris	26626624	rs12445568	chr16:31004812	C=0.398, T=0.602	0.267322	0.531812	NR	1.159	NA	5e-11
rs1046276	Psoriasis	23143594	rs12445568	chr16:31004812	C=0.398, T=0.602	0.267322	0.531812	0.368	1.16	NA	1e-16
rs1046276	DNMBP/STX4 protein level ratio	38412862	rs12445568	chr16:31004812	C=0.398, T=0.602	0.267322	0.531812	NR	0.0682241	0.054-0.082	3e-21
rs1046276	Neuroticism	29255261	rs12445568	chr16:31004812	C=0.398, T=0.602	0.267322	0.531812	0.62232	6.588	NA	4e-11
rs1046276	FEV1	36641522	rs12445568	chr16:31004812	C=0.398, T=0.602	0.267322	0.531812	NR	NA	NA	6e-12
rs1046276	FVC	36641522	rs12445568	chr16:31004812	C=0.398, T=0.602	0.267322	0.531812	NR	NA	NA	2e-10
rs1046276	Lung function (FVC)	30595370	rs2199036	chr16:31006972	C=0.601, T=0.399	0.277486	0.54025	NR	NA	NA	9e-15
rs1046276	Neuroticism	30595370	rs2199036	chr16:31006972	C=0.601, T=0.399	0.277486	0.54025	NR	NA	NA	2e-09
rs1046276	Psoriasis or type 2 diabetes (trans-disease meta-analysis)	33385400	rs2199036	chr16:31006972	C=0.601, T=0.399	0.277486	0.54025	NR	1.07	NA	5e-10
rs1046276	Self-reported math ability (MTAG)	30038396	rs2199036	chr16:31006972	C=0.601, T=0.399	0.277486	0.54025	0.3671	0.0119	0.0082-0.0156	2e-10
rs1046276	Hip circumference	25673412	rs4889606	chr16:31011183	A=0.611, G=0.389	0.297188	0.817701	0.6099	0.0208	0.014-0.028	9e-09
rs1046276	Hip circumference	25673412	rs4889606	chr16:31011183	A=0.611, G=0.389	0.297188	0.817701	0.6099	0.0233	0.013-0.033	3e-06
rs1046276	Body mass index	30595370	rs4889606	chr16:31011183	A=0.611, G=0.389	0.297188	0.817701	NR	NA	NA	4e-26
rs1046276	Body mass index	38538606	rs4889606	chr16:31011183	A=0.611, G=0.389	0.297188	0.817701	NR	0.0282507	0.023-0.033	7e-30
rs1046276	Childhood body mass index	37280435	rs4889606	chr16:31011183	A=0.611, G=0.389	0.297188	0.817701	NR	0.00973711	0.0055-0.014	7e-06
rs1046276	Body mass index	37280435	rs4889606	chr16:31011183	A=0.611, G=0.389	0.297188	0.817701	NR	0.0226249	0.019-0.027	2e-30
rs1046276	Whole body fat mass (UKB data field 23100)	38538606	rs4889606	chr16:31011183	A=0.611, G=0.389	0.297188	0.817701	NR	0.0266489	0.022-0.031	1e-27
rs1046276	Body mass index variance	31453325	rs12716979	chr16:31011821	G=0.388, T=0.612	0.295919	0.817326	NR	NA	NA	1e-16
rs1046276	Body mass index	31453325	rs12716979	chr16:31011821	G=0.388, T=0.612	0.295919	0.817326	NR	NA	NA	7e-24
rs1046276	Common executive function	36150907	rs12716979	chr16:31011821	G=0.388, T=0.612	0.295919	0.817326	NR	NA	NA	3e-09
rs1046276	Low density lipoprotein cholesterol levels	32154731	rs12920772	chr16:31012781	A=0.637, G=0.363	0.637463	0.883326	NR	0.0174	0.013-0.022	8e-11
rs1046276	Parkinson's disease	32201043	rs140820592	chr16:31021880	G=0.534, T=0.466	0.405168	0.711692	NR	0.0859	0.056-0.115	1e-08
rs1046276	Low density lipoprotein cholesterol levels	34887591	rs140820592	chr16:31021880	G=0.534, T=0.466	0.405168	0.711692	NR	NA	NA	8e-16
rs1046276	R-warfarin levels	36210801	rs55694480	chr16:31024705	C=0.285, T=0.715	0.238894	0.926693	NR	0.43534	0.27-0.61	7e-07
rs1046276	Walking pace	33128006	rs34898535	chr16:31025641	C=0.639, T=0.361	0.348133	0.938216	NR	0.00706068	0.0045-0.0096	3e-08
rs1046276	Adult body size	32376654	rs34898535	chr16:31025641	C=0.639, T=0.361	0.348133	0.938216	0.622254	0.0143098	0.012-0.017	5e-24
rs1046276	Metabolic biomarkers (multivariate analysis)	33980691	rs34898535	chr16:31025641	C=0.639, T=0.361	0.348133	0.938216	0.62	NA	NA	3e-29
rs1046276	High density lipoprotein cholesterol levels	33980691	rs34898535	chr16:31025641	C=0.639, T=0.361	0.348133	0.938216	0.62	0.01	/	3e-08
rs1046276	Triglycerides	33980691	rs34898535	chr16:31025641	C=0.639, T=0.361	0.348133	0.938216	0.62	0.015	/	3e-15
rs1046276	Triglyceride to HDL cholesterol ratio	38200128	rs34898535	chr16:31025641	C=0.639, T=0.361	0.348133	0.938216	0.6228	0.0194	0.014-0.024	2e-09
rs1046276	Triglyceride to HDL cholesterol ratio	38200128	rs34898535	chr16:31025641	C=0.639, T=0.361	0.348133	0.938216	0.6238	0.0256	0.019-0.032	8e-12
rs1046276	Waist circumference variance	31453325	rs34898535	chr16:31025641	C=0.639, T=0.361	0.348133	0.938216	NR	NA	NA	1e-11
rs1046276	Hip circumference variance	31453325	rs34898535	chr16:31025641	C=0.639, T=0.361	0.348133	0.938216	NR	NA	NA	3e-12
rs1046276	Waist circumference	31453325	rs34898535	chr16:31025641	C=0.639, T=0.361	0.348133	0.938216	NR	NA	NA	6e-22
rs1046276	Hip circumference	31453325	rs34898535	chr16:31025641	C=0.639, T=0.361	0.348133	0.938216	NR	NA	NA	2e-27
rs1046276	Body fat percentage	33980691	rs34898535	chr16:31025641	C=0.639, T=0.361	0.348133	0.938216	0.62	0.015	%	1e-21
rs1046276	Multi-trait sum score	37277458	rs34898535	chr16:31025641	C=0.639, T=0.361	0.348133	0.938216	NR	NA	NA	1e-11
rs1046276	Response to metformin (IC50)	28173075	rs4889609	chr16:31026427	A=0.541, G=0.459	0.422152	0.716316	NR	NA	NA	9e-06
rs1046276	Psoriasis or type 2 diabetes (trans-disease meta-analysis)(opposite effect)	33385400	rs4889526	chr16:31030344	A=0.459, C=0.541	0.421557	0.715523	NR	1.07	NA	6e-11
rs1046276	Multi-trait sex score	37277458	rs11150604	chr16:31037020	A=0.639, T=0.361	0.339235	0.92735	NR	NA	NA	2e-13
rs1046276	Warfarin maintenance dose	18535201	rs10871454	chr16:31048079	C=0.643, T=0.357	0.332493	0.926496	NR	NA	NA	5e-34
rs1046276	Non-HDL cholesterol levels	34887591	rs55979739	chr16:31049155	A=0.593, G=0.407	0.522008	0.729096	NR	NA	NA	2e-16
rs1046276	Snoring	30804565	rs732172	chr16:31050033	C=0.593, T=0.407	0.522008	0.729096	0.3709	1.03	1.02-1.04	1e-09
rs1046276	Triglyceride levels	32203549	rs2288004	chr16:31054040	C=0.417, G=0.583	0.400148	0.89415	0.618373	0.0146939	0.011-0.019	7e-13
rs1046276	Sex hormone-binding globulin levels adjusted for BMI	32042192	rs2288004	chr16:31054040	C=0.417, G=0.583	0.400148	0.89415	0.619179	0.0090496	0.0067-0.0114	3e-16
rs1046276	Sex hormone-binding globulin levels	32042192	rs2288004	chr16:31054040	C=0.417, G=0.583	0.400148	0.89415	0.619179	0.00701434	0.0045-0.0095	1e-08
rs1046276	Educational attainment	35361970	rs2288004	chr16:31054040	C=0.417, G=0.583	0.400148	0.89415	0.3936	0.00926668	0.0072-0.0114	5e-18
rs1046276	Triglyceride levels in non-type 2 diabetes	36269708	rs2288004	chr16:31054040	C=0.417, G=0.583	0.400148	0.89415	NR	NA	NA	4e-12
rs1046276	Low density lipoprotein cholesterol levels	34887591	rs35468353	chr16:31056433	A=0.532, G=0.468	0.411521	0.719843	0.377072	0.0118798	0.0091-0.0147	7e-13
rs1046276	Leisure screen time	36071172	rs4889530	chr16:31065918	A=0.417, T=0.583	0.398362	0.892884	0.381	0.025	0.017-0.033	1e-10
rs1046276	Predicted visceral adipose tissue	31501611	rs56813533	chr16:31070481	A=0.644, T=0.356	0.330224	0.923731	0.374	0.0184809	0.013-0.024	6e-13
rs1046276	Cigarettes smoked per day (MTAG)	36376304	rs2303222	chr16:31085470	C=0.416, T=0.584	0.393395	0.889126	NR	0.014876	0.01-0.02	2e-09
rs1046276	Leisure sedentary behaviour (television watching)	32317632	rs749671	chr16:31088347	A=0.353, G=0.647	0.323542	0.920338	NR	0.015654	0.011-0.02	3e-12
rs1046276	Warfarin maintenance dose	26265036	rs749671	chr16:31088347	A=0.353, G=0.647	0.323542	0.920338	NR	20.4	14.3-29.0	1e-33
rs1046276	Body mass index	29273807	rs749670	chr16:31088625	A=0.654, G=0.346	0.333718	0.950845	0.6239	0.0148	0.011-0.019	7e-14
rs1046276	Neurociticism	29500382	rs3751855	chr16:31091209	C=0.48, T=0.52	0.388086	0.715474	0.393888	6.25	NA	4e-10
rs1046276	Feeling tense	29500382	rs3751855	chr16:31091209	C=0.48, T=0.52	0.388086	0.715474	0.393888	5.64	NA	2e-08
rs1046276	Neuroticism	29942085	rs3751855	chr16:31091209	C=0.48, T=0.52	0.388086	0.715474	NR	6.788	NA	1e-11
rs1046276	Worry	29942085	rs3751855	chr16:31091209	C=0.48, T=0.52	0.388086	0.715474	NR	0.01391	0.0091-0.0187	1e-08
rs1046276	Non-response to survey questionnaires: "I don't know" item	37386106	rs7196726	chr16:31092075	A=0.478, G=0.522	0.387044	0.712514	NR	NA	NA	8e-10
rs1046276	Parkinson's disease	22451204	rs11865038	chr16:31095171	C=0.521, T=0.479	0.388945	0.715692	NR	1.14	NA	4e-07
rs1046276	Self-reported math ability	30038396	rs11864839	chr16:31095251	C=0.471, G=0.529	0.371535	0.688654	0.6198	0.0139	0.01-0.0178	5e-12
rs1046276	Scalp hair shape	26926045	rs11150606	chr16:31099011	C=0.194, T=0.806	0.151453	0.949875	NR	NA	NA	7e-09
rs1046276	Non-HDL cholesterol levels	34887591	rs73530203	chr16:31099859	A=0.351, G=0.649	0.524473	0.8224	0.377518	0.0149601	0.012-0.018	4e-14
rs1046276	Body fat distribution (arm fat ratio)	30664634	rs8050894	chr16:31104509	C=0.584, G=0.416	0.390013	0.884568	0.376412	0.006063	()	4e-15
rs1046276	Body fat distribution (arm fat ratio)	30664634	rs8050894	chr16:31104509	C=0.584, G=0.416	0.390013	0.884568	0.376412	0.02728	()	1e-14
rs1046276	Body fat distribution (arm fat ratio)	30664634	rs8050894	chr16:31104509	C=0.584, G=0.416	0.390013	0.884568	0.376412	0.01728	()	3e-15
rs1046276	Warfarin dose variability	34729928	rs9934438	chr16:31104878	A=0.356, G=0.644	0.326359	0.91951	NR	0.16	NA	8e-15
rs1046276	Warfarin maintenance dose	20833655	rs9923231	chr16:31107689	C=0.644, T=0.356	0.326043	0.919465	NR	NA	NA	9e-31
rs1046276	Warfarin maintenance dose	19300499	rs9923231	chr16:31107689	C=0.644, T=0.356	0.326043	0.919465	0.4	0.97	0.91-1.02/	3e-181
rs1046276	Body mass index	38538606	rs9923231	chr16:31107689	C=0.644, T=0.356	0.326043	0.919465	NR	0.0272287	0.022-0.032	5e-28
rs1046276	Snoring	32060260	rs59502288	chr16:31109287	-=0.588, TCATCCA=0.412	0.47326	0.68879	NR	0.00664	0.0039-0.0094	2e-06
rs1046276	Snoring	32060260	rs59502288	chr16:31109287	-=0.588, TCATCCA=0.412	0.47326	0.68879	NR	0.00521	0.0031-0.0073	1e-06
rs1046276	Snoring	32060260	rs59502288	chr16:31109287	-=0.588, TCATCCA=0.412	0.47326	0.68879	NR	0.00672921	0.0046-0.0089	9e-10
rs1046276	Medication use (agents acting on the renin-angiotensin system)	34594039	rs7196161	chr16:31110981	A=0.526, G=0.474	0.347452	0.742159	NR	0.0319	0.021-0.043	2e-08
rs1046276	Triglyceride levels	34887591	rs7196161	chr16:31110981	A=0.526, G=0.474	0.347452	0.742159	NR	NA	NA	2e-21
rs1046276	Triglyceride levels	34887591	rs7196161	chr16:31110981	A=0.526, G=0.474	0.347452	0.742159	0.62446	0.0149822	0.012-0.018	2e-17
rs1046276	Systolic blood pressure	31928498	rs62057090	chr16:31114910	C=0.606, G=0.394	0.331102	0.854457	0.368289	0.233566	0.13-0.33	5e-06
rs1046276	Triglyceride levels	31928498	rs62057090	chr16:31114910	C=0.606, G=0.394	0.331102	0.854457	0.368289	0.0103555	0.006-0.0147	4e-06
rs1046276	Waist circumference	31928498	rs62057090	chr16:31114910	C=0.606, G=0.394	0.331102	0.854457	0.368289	0.260863	0.2-0.33	4e-15
rs1046276	Sex hormone-binding globulin levels	36653534	rs62057090	chr16:31114910	C=0.606, G=0.394	0.331102	0.854457	NR	0.023464	0.017-0.03	6e-12
rs1046276	Corneal resistance factor	33311554	rs375452507	chr16:31115259	A=0.507, T=0.493	0.318224	0.68406	0.377016	0.0688233	0.05-0.087	1e-13
rs1046276	Corneal resistance factor	33311554	rs375452507	chr16:31115259	A=0.507, T=0.493	0.318224	0.68406	NR	NA	NA	2e-11
rs1046276	Triglyceride levels	28334899	rs2032915	chr16:31117413	C=0.66, T=0.34	0.324318	0.948639	0.396	0.0211	0.014-0.028()	9e-09
rs1046276	Parkinson's disease	28892059	rs14235	chr16:31121793	A=0.359, G=0.641	0.334696	0.924325	0.378	1.08	1.06-1.10	5e-12
rs1046276	Parkinson's disease	25064009	rs14235	chr16:31121793	A=0.359, G=0.641	0.334696	0.924325	0.381	1.103	1.08-1.13	2e-12
rs1046276	Alzheimer's disease or family history of Alzheimer's disease	29777097	rs889555	chr16:31122571	C=0.613, T=0.387	0.415123	0.677591	NR	1.05263	NA	3e-08
rs1046276	Alzheimer's disease	35379992	rs889555	chr16:31122571	C=0.613, T=0.387	0.415123	0.677591	0.281	0.95	0.94-0.97	2e-11
rs1046276	Alzheimer's disease	37985413	rs889555	chr16:31122571	C=0.613, T=0.387	0.415123	0.677591	NR	0.95	0.93-0.96	9e-10
rs1046276	Central corneal thickness (MTAG)	35446358	rs749767	chr16:31124407	A=0.579, G=0.421	0.399902	0.888028	0.6181	1.52619	1.06-1.99	1e-10
rs1046276	Corneal resistance factor (MTAG)	35446358	rs749767	chr16:31124407	A=0.579, G=0.421	0.399902	0.888028	0.6342	0.030389	0.022-0.038	6e-14
rs1046276	Body mass index	25673413	rs9925964	chr16:31129895	A=0.641, G=0.359	0.334038	0.923016	0.623	0.02	0.014-0.026/2	9e-11
rs1046276	BMI in non-smokers	28443625	rs9925964	chr16:31129895	A=0.641, G=0.359	0.334038	0.923016	0.6332	0.0183	0.011-0.026/2	2e-06
rs1046276	BMI (adjusted for smoking behaviour)	28443625	rs9925964	chr16:31129895	A=0.641, G=0.359	0.334038	0.923016	0.6332	0.0185	0.012-0.025/2	5e-08
rs1046276	Body mass index (joint analysis main effects and smoking interaction)	28443625	rs9925964	chr16:31129895	A=0.641, G=0.359	0.334038	0.923016	0.6332	NA	NA	1e-07
rs1046276	Body mass index	25673413	rs9925964	chr16:31129895	A=0.641, G=0.359	0.334038	0.923016	0.62	0.019	0.013-0.025/2	8e-10
rs1046276	Body mass index	25673413	rs9925964	chr16:31129895	A=0.641, G=0.359	0.334038	0.923016	0.62	0.02	0.012-0.028/2	2e-06
rs1046276	Body mass index	26426971	rs9925964	chr16:31129895	A=0.641, G=0.359	0.334038	0.923016	0.619058	0.0198696	NA	7e-13
rs1046276	Body mass index	30108127	rs9925964	chr16:31129895	A=0.641, G=0.359	0.334038	0.923016	NR	0.019	NA	2e-13
rs1046276	Family history of Alzheimer's disease	30617256	rs59735493	chr16:31133100	A=0.436, G=0.564	0.280271	0.556268	NR	4.627	NA	4e-06
rs1046276	Alzheimer's disease or family history of Alzheimer's disease	30617256	rs59735493	chr16:31133100	A=0.436, G=0.564	0.280271	0.556268	0.3	5.49	-	4e-08
rs1046276	Worry	29942085	rs59735493	chr16:31133100	A=0.436, G=0.564	0.280271	0.556268	NR	0.01492	0.0097-0.0201	2e-08
rs1046276	Vertex-wise sulcal depth	34910505	rs61320757	chr16:31134059	A=0.367, G=0.633	0.36029	0.65895	0.28	5.93	NA	3e-09
rs1046276	Multi-trait sum score	37277458	rs60996860	chr16:31134213	A=0.406, T=0.594	0.24687	0.502226	NR	NA	NA	3e-09
rs1046276	Waist circumference	25673412	rs1549293	chr16:31141993	C=0.64, T=0.36	0.332072	0.919099	0.3791	0.0201	0.013-0.027	7e-09
rs1046276	Body mass index	36581621	rs1549293	chr16:31141993	C=0.64, T=0.36	0.332072	0.919099	NR	0.0184	0.015-0.021	2e-34
rs1046276	Triglyceride levels (MTAG)	36376304	rs1549293	chr16:31141993	C=0.64, T=0.36	0.332072	0.919099	NR	0.01631	0.011-0.021	3e-10
rs1046276	Body mass index (MTAG)	36376304	rs1549293	chr16:31141993	C=0.64, T=0.36	0.332072	0.919099	NR	0.0201	0.017-0.023	1e-33
rs1046276	Whole body fat mass (UKB data field 23100)	38538606	rs12597511	chr16:31145219	C=0.642, T=0.358	0.329533	0.919959	NR	0.0262031	0.021-0.031	2e-26
rs1046276	Cardiovascular disease	30595370	rs9972727	chr16:31149142	A=0.418, G=0.582	0.270634	0.734138	NR	NA	NA	1e-12
rs1046276	Lifetime smoking index	31689377	rs57611503	chr16:31165795	A=0.448, G=0.552	0.20707	0.604396	0.485	0.011	0.0071-0.0149	4e-08
rs1046276	Non-albumin protein levels	33462484	rs12102776	chr16:31166028	C=0.6, T=0.4	0.298471	0.559607	NR	0.0167	0.011-0.022	7e-10
rs1046276	Insulin-like growth factor 1 levels	33462484	rs12102776	chr16:31166028	C=0.6, T=0.4	0.298471	0.559607	NR	0.0225	0.017-0.028	4e-18
rs1046276	HDL cholesterol levels	32203549	rs57348955	chr16:31185882	A=0.349, G=0.651	0.101929	0.521575	0.609801	0.0113912	0.0075-0.0152	7e-09
rs1046276	Graves' disease	22922229	rs57348955	chr16:31185882	A=0.349, G=0.651	0.101929	0.521575	0.604	1.20482	1.12-1.30	4e-08
rs1046276	Autoimmune thyroid diseases (Graves disease or Hashimoto's thyroiditis)	22922229	rs57348955	chr16:31185882	A=0.349, G=0.651	0.101929	0.521575	0.604	1.19048	1.12-1.27	5e-08
rs1046276	Non-albumin protein levels	33462484	rs57348955	chr16:31185882	A=0.349, G=0.651	0.101929	0.521575	NR	0.0215	0.016-0.027	3e-15
rs1046276	Whole body fat mass (UKB data field 23100)	38538606	rs4496161	chr16:31223876	A=0.468, G=0.532	0.133799	0.46668	NR	0.0155923	0.011-0.02	5e-11
rs1046276	Body mass index	38538606	rs4496161	chr16:31223876	A=0.468, G=0.532	0.133799	0.46668	NR	0.0175687	0.013-0.022	3e-13
rs1046276	Childhood body mass index	37280435	rs4496161	chr16:31223876	A=0.468, G=0.532	0.133799	0.46668	NR	0.011835	0.0077-0.0159	2e-08
rs1046276	Apolipoprotein A1 levels	32203549	rs7192161	chr16:31331958	C=0.685, T=0.315	0.119315	0.608935	0.586851	0.0119715	0.0081-0.0159	2e-09
rs1046276	Systemic lupus erythematosus	19165918	rs11150610	chr16:31334236	A=0.314, C=0.686	0.11828	0.607693	0.42	NA	NA	2e-06
rs1046276	High density lipoprotein cholesterol levels	34887591	rs41440449	chr16:31337677	A=0.709, G=0.291	0.137919	0.694237	0.340401	0.0104103	0.0076-0.0132	4e-08
rs1046276	IgA nephropathy	25305756	rs11150612	chr16:31357760	A=0.281, G=0.719	0.13026	0.690717	0.36	1.19	NA	1e-08
rs1046276	IgA nephropathy	25305756	rs11150612	chr16:31357760	A=0.281, G=0.719	0.13026	0.690717	0.36	1.18	NA	1e-11
rs1046276	IgA nephropathy	32912934	rs11150612	chr16:31357760	A=0.281, G=0.719	0.13026	0.690717	0.676569	1.19071	1.10482834167314-1.28327066246977	5e-06
rs1046276	IgA nephropathy	37337107	rs11150612	chr16:31357760	A=0.281, G=0.719	0.13026	0.690717	NR	1.16	NA	8e-14
rs1046276	IgA nephropathy	37337107	rs11150612	chr16:31357760	A=0.281, G=0.719	0.13026	0.690717	0.645	1.15	NA	4e-08
rs1046276	IgA nephropathy	37337107	rs11150612	chr16:31357760	A=0.281, G=0.719	0.13026	0.690717	0.27	1.2	NA	2e-07
rs1046276	Body mass index	37280435	rs4889649	chr16:31362263	G=0.304, T=0.696	0.136042	0.667765	NR	0.0156546	0.012-0.02	1e-14
rs1046276	High density lipoprotein cholesterol levels	34887591	rs12444713	chr16:31378235	A=0.679, G=0.321	0.101596	0.55496	NR	NA	NA	1e-09
rs10486722	Sex hormone-binding globulin levels	36653534	rs4534057	chr7:41768820	A=0.444, C=0.556	0.497236	0.841419	NR	0.019364	0.013-0.026	1e-09
rs10486722	Estimated glomerular filtration rate (creatinine)	35710981	rs10282595	chr7:41771004	G=0.472, T=0.528	0.471475	0.77477	0.5396	5.591	NA	2e-08
rs10486722	Pit-and-Fissure caries	23470693	rs10486722	chr7:41811908	C=0.468, T=0.532	1	1	0.3349	1.215	NA	7e-06
rs10486722	Educational attainment (years of education)	30038396	rs7796103	chr7:41820155	C=0.497, G=0.503	0.155641	0.422771	0.5168	0.0077	0.005-0.0104	4e-08
rs10486722	Educational attainment	35361970	rs10441105	chr7:41821956	C=0.507, G=0.493	0.157379	0.428877	0.4858	0.00629689	0.0042-0.0083	2e-09
rs10741221	Facial morphology	29921221	rs6482814	chr10:132405917	A=0.269, G=0.731	0.170171	0.620603	0.45	0.403	NA	2e-06
rs10753036	Itch intensity from mosquito bite adjusted by bite size	28199695	rs61822096	chr1:187965012	A=0.886, T=0.114	0.129755	0.821931	NR	0.0411814	0.023-0.059	6e-06
rs10753036	Total antibody levels in response to SARS-CoV-2 vaccination	36451823	rs10798156	chr1:187978644	A=0.161, C=0.839	0.230359	0.900139	NR	9.123	5.76-12.49	4e-07
rs10753036	Longevity	31484785	rs17477137	chr1:188023780	C=0.899, T=0.101	0.127486	0.871586	NR	0.01439	0.0083-0.0205	4e-06
rs10753036	Smoking initiation (ever regular vs never regular) (MTAG)	30643251	rs17478570	chr1:188107059	A=0.178, G=0.822	0.129211	0.941459	0.307	0.00640562	0.0041-0.0087	4e-08
rs10753036	Longevity	31484785	rs12734405	chr1:188187947	G=0.11, T=0.89	0.119859	0.808402	NR	0.01497	0.0092-0.0207	3e-07
rs10753036	Smoking initiation	36477530	rs1487490	chr1:188201454	A=0.834, G=0.166	0.114554	0.925193	0.31	0.00705	0.0054-0.0087	6e-17
rs11168514	Heel bone mineral density	30595370	rs4073729	chr12:48337069	A=0.189, G=0.811	0.109729	0.431006	NR	NA	NA	5e-13
rs11168514	Glycated hemoglobin levels	33462484	rs4073729	chr12:48337069	A=0.189, G=0.811	0.109729	0.431006	NR	0.0304	0.024-0.037	3e-19
rs11168514	Peak expiratory flow	36641522	rs1015390	chr12:48344038	C=0.81, T=0.19	0.111553	0.436269	NR	NA	NA	5e-10
rs11168514	Metabolite levels	23823483	rs4760608	chr12:48368989	A=0.784, C=0.216	0.18753	0.611424	NR	0.214059	0.12-0.3	3e-06
rs11168514	Neutrophil percentage of white cells	32888494	rs1793937	chr12:48375475	C=0.695, G=0.305	0.147611	0.684864	0.400982	0.0146734	0.01-0.019	9e-11
rs11168514	Appendicular lean mass	31761296	rs12308909	chr12:48393098	A=0.212, G=0.788	0.268633	0.724011	0.222006	0.0503684	0.034-0.066	5e-10
rs11168514	Peak expiratory flow	36914875	rs3809324	chr12:48399028	G=0.816, T=0.184	0.340287	0.745644	0.217	10.099	NA	6e-24
rs11168514	Appendicular lean mass	33097823	rs1990028	chr12:48408013	A=0.806, G=0.194	0.338191	0.768948	0.7467	0.0154	0.011-0.02	1e-12
rs11168514	Collagen alpha-1(I) chain levels (COL1A1.11140.56.3)	29875488	rs7299271	chr12:48414058	C=0.368, T=0.632	0.111003	0.684581	0.371	0.28	0.12	9e-29
rs11168514	Rheumatoid arthritis	30891314	rs4760609	chr12:48415757	G=0.793, T=0.207	0.276203	0.723601	0.819	NA	NA	3e-12
rs11168514	Chondrocalcin levels	34648354	rs719008	chr12:48416052	G=0.368, T=0.632	0.110876	0.684482	0.38	0.863	0.84-0.88	3E-1340
rs11168514	Macular thickness	30535121	rs2269936	chr12:48425235	A=0.161, G=0.839	0.421499	0.764498	NR	0.507	0.34-0.67	5e-10
rs11168514	Chondrocalcin levels	34648354	rs2107640	chr12:48475833	C=0.514, T=0.486	0.107832	0.908555	0.62	0.173	0.15-0.2	3e-37
rs11168514	Lung function (FVC)	30595370	rs10875742	chr12:48493374	A=0.349, G=0.651	0.136928	0.729287	NR	NA	NA	6e-09
rs11168514	Glycated hemoglobin levels	33462484	rs114458593	chr12:48493993	A=0.017, G=0.983	0.115331	0.959838	NR	0.0417	0.031-0.052	4e-14
rs11168514	High light scatter reticulocyte count	32888494	rs4760619	chr12:48499931	A=0.896, T=0.104	0.731615	0.934224	0.166706	0.0216902	0.016-0.028	4e-13
rs11168514	Metabolite levels	23823483	rs2107638	chr12:48507919	A=0.809, G=0.191	0.357611	0.782134	NR	0.161337	0.091-0.232	7e-06
rs11168514	Highest math class taken (MTAG)	30038396	rs12306290	chr12:48513086	G=0.248, T=0.752	0.246529	0.767779	0.6896	0.0112	0.0077-0.0147	3e-10
rs11168514	Longevity (90 years and older)	25199915	rs10875746	chr12:48518264	A=0.815, C=0.185	0.365789	0.77565	0.76	1.2	1.11–1.30	8e-06
rs11168514	Glycated hemoglobin levels	33462484	rs10875746	chr12:48518264	A=0.815, C=0.185	0.365789	0.77565	NR	0.0383	0.033-0.044	1e-40
rs11168514	Migraine or type 2 diabetes	36292730	rs10875762	chr12:48580759	A=0.838, G=0.162	0.532444	0.864328	NR	1.03	NA	2e-09
rs11168514	Cardiovascular disease	30595370	rs17122812	chr12:48597053	A=0.859, G=0.141	0.676525	0.896462	NR	NA	NA	5e-10
rs11168514	Hemoglobin concentration	35964923	rs61941006	chr12:48631133	A=0.195, G=0.805	0.451091	0.891469	0.2133	0.03367	NA	1e-13
rs11168514	Educational attainment (years of education)	30595370	rs10783243	chr12:48653003	A=0.442, G=0.558	0.142037	0.902624	NR	NA	NA	3e-09
rs11168514	Educational attainment (years of education)	30038396	rs10783243	chr12:48653003	A=0.442, G=0.558	0.142037	0.902624	0.5228	0.0092	0.0065-0.0119	6e-11
rs11168514	Educational attainment (MTAG)	30038396	rs7135989	chr12:48655268	C=0.762, T=0.238	0.371115	0.917799	0.3038	0.0093	0.0066-0.012	6e-11
rs11168514	Systolic blood pressure	35762941	rs4760701	chr12:48698518	A=0.776, G=0.224	0.478791	1	NR	0.2646	0.18-0.35	2e-09
rs11168514	Systolic blood pressure	30578418	rs11168516	chr12:48702065	C=0.788, T=0.212	0.51186	1	0.2193	0.2472	0.17-0.32	4e-10
rs11168514	Red blood cell count	30595370	rs17825134	chr12:48703225	C=0.027, G=0.973	0.199334	1	NR	NA	NA	2e-12
rs11168514	Pyruvate levels	35213538	rs11168520	chr12:48709103	C=0.77, T=0.23	0.437758	0.974318	0.541096	0.0384442	0.03-0.047	3e-18
rs11168514	Pyruvate levels (UKB data field 23472)	36764567	rs11168520	chr12:48709103	C=0.77, T=0.23	0.437758	0.974318	0.458725	0.0358426	0.026-0.046	1e-12
rs11168514	Pulse pressure	30578418	rs1489110	chr12:48711867	G=0.446, T=0.554	0.110077	0.996304	0.3777	0.1715	0.13-0.21	3e-18
rs11168514	Pulse pressure	30224653	rs2261608	chr12:48721634	A=0.503, T=0.497	0.135379	0.996685	0.3528	0.1693	0.13-0.2	3e-21
rs11168514	Systolic blood pressure	38689001	rs2261608	chr12:48721634	A=0.503, T=0.497	0.135379	0.996685	NR	0.1566	0.11-0.21	4e-10
rs11168514	Pulse pressure	38689001	rs2261608	chr12:48721634	A=0.503, T=0.497	0.135379	0.996685	NR	0.1787	0.14-0.21	1e-23
rs11168514	Systolic blood pressure	30595370	rs2054903	chr12:48724493	A=0.147, G=0.853	0.758425	0.974882	NR	NA	NA	2e-12
rs11168514	Estimated glomerular filtration rate	31152163	rs2634675	chr12:48740855	A=0.683, G=0.317	0.272658	0.958965	0.52	0.0025	0.0019-0.0031	2e-17
rs11168514	Estimated glomerular filtration rate	31152163	rs2634675	chr12:48740855	A=0.683, G=0.317	0.272658	0.958965	0.4578	0.0028	0.002-0.0036	4e-16
rs11168514	Estimated glomerular filtration rate (creatinine)	35710981	rs2634675	chr12:48740855	A=0.683, G=0.317	0.272658	0.958965	0.5013	9.924	NA	3e-23
rs11168514	Estimated glomerular filtration rate (creatinine)	34272381	rs2634675	chr12:48740855	A=0.683, G=0.317	0.272658	0.958965	0.521065	0.00253235	0.002-0.003	7e-23
rs11168514	Estimated glomerular filtration rate (creatinine)	34272381	rs2634675	chr12:48740855	A=0.683, G=0.317	0.272658	0.958965	0.5478	0.0024	0.0018-0.003	2e-17
rs11168514	Glycated hemoglobin levels	33462484	rs117931765	chr12:48772257	A=0.021, G=0.979	0.124969	0.901526	NR	0.0317	0.022-0.041	1e-10
rs11639540	Depressed affect	29942085	rs9930139	chr16:7289570	A=0.443, C=0.557	0.18829	0.500264	NR	0.01351	0.0089-0.0182	1e-08
rs11639540	Bitter alcoholic beverage consumption	31046077	rs4426365	chr16:7301521	A=0.224, C=0.776	0.126327	0.641967	0.3678	0.005	0.0028-0.0072	2e-06
rs11639540	Platelet-derived growth factor BB levels	27989323	rs9936075	chr16:7321909	A=0.591, G=0.409	0.149907	0.452273	NR	0.0782	0.046-0.11	2e-06
rs11639540	Genetic generalized epilepsy	37653029	rs62014006	chr16:7344941	G=0.563, T=0.437	0.409998	0.706032	NR	NA	NA	4e-09
rs11639540	Drinks per week	36477530	rs62014051	chr16:7367645	C=0.481, T=0.519	0.904156	0.960423	0.538	0.00519	0.0036-0.0068	3e-10
rs11639540	Adolescent idiopathic scoliosis	30019117	rs13337052	chr16:7373470	C=0.201, T=0.799	0.213611	0.894028	NR	NA	NA	5e-20
rs11639540	Spatial QRS-T angle	36918541	rs4786999	chr16:7374685	C=0.473, G=0.527	0.769264	0.899104	0.484	0.026	0.018-0.034	3e-09
rs11639540	Spatial QRS-T angle	36918541	rs17671597	chr16:7381106	C=0.629, G=0.371	0.445113	0.893661	0.507	0.028	0.018-0.038	1e-08
rs11639540	Gamma-glutamyltryptophan levels in elite athletes	31882771	rs12051446	chr16:7409031	C=0.463, T=0.537	0.671015	0.857422	NR	0.279735	0.16-0.4	1e-05
rs11639540	Aerodigestive squamous cell cancer (pleiotropy)	33667223	rs4627375	chr16:7433110	A=0.6, G=0.4	0.305988	0.697598	0.44	0.93	0.89-0.97	2e-06
rs11890028	Educational attainment	35361970	rs12692779	chr2:166653823	C=0.785, T=0.215	0.18293	0.436482	0.2748	0.0105238	0.0082-0.0128	3e-19
rs11890028	Self-reported math ability	30038396	rs565348	chr2:166873299	A=0.787, C=0.213	0.379877	0.625275	0.6792	0.0125	0.0084-0.0166	2e-09
rs11890028	Self-reported math ability (MTAG)	30038396	rs565348	chr2:166873299	A=0.787, C=0.213	0.379877	0.625275	0.6792	0.0118	0.0081-0.0155	8e-10
rs11890028	Epilepsy	25087078	rs6732655	chr2:166895066	A=0.211, T=0.789	0.365737	0.608417	0.78	1.12	1.08-1.16	9e-10
rs11890028	Febrile seizures	25344690	rs6432860	chr2:166897864	A=0.211, G=0.789	0.364623	0.608219	0.704	1.34	1.25-1.43	2e-16
rs11890028	Febrile seizures (MMR vaccine-unrelated)	25344690	rs6432860	chr2:166897864	A=0.211, G=0.789	0.364623	0.608219	0.704	1.29	1.19-1.40	2e-09
rs11890028	Epilepsy	37653029	rs59237858	chr2:166940767	C=0.816, T=0.184	0.557811	0.807908	NR	NA	NA	6e-12
rs11890028	Genetic generalized epilepsy or focal epilepsy (pleiotropy)	37653029	rs60055328	chr2:166940799	C=0.187, T=0.813	0.57316	0.811935	NR	1.07	NA	3e-10
rs11890028	Response to amphetamines	22952603	rs11904006	chr2:166942140	C=0.82, T=0.18	0.54022	0.805263	NR	NA	NA	6e-06
rs11890028	Sleep duration	30804565	rs12463754	chr2:166942663	C=0.754, G=0.246	0.491047	0.780319	0.2706	0.01734	0.012-0.023	4e-10
rs11890028	Generalized epilepsy	22949513	rs11890028	chr2:166943277	G=0.209, T=0.791	1	1	0.688	1.18	1.09-1.27	4e-06
rs11890028	Epilepsy	34456681	rs11890028	chr2:166943277	G=0.209, T=0.791	1	1	NR	1.085	NA	8e-13
rs11890028	Generalized epilepsy	30531953	rs11890028	chr2:166943277	G=0.209, T=0.791	1	1	0.27	5.46	NA	5e-08
rs11890028	Genetic generalized epilepsy	37653029	rs11890028	chr2:166943277	G=0.209, T=0.791	1	1	NR	NA	NA	2e-08
rs11890028	Sleep duration	30846698	rs11885663	chr2:166944004	C=0.824, T=0.176	0.806125	0.998564	NR	0.864	NA	4e-09
rs11890028	Sleep duration	37384397	rs11885663	chr2:166944004	C=0.824, T=0.176	0.806125	0.998564	NR	0.015	0.0099-0.0201	5e-09
rs11890028	Febrile seizures (MMR vaccine-related)	25344690	rs13004083	chr2:166945367	A=0.824, G=0.176	0.807331	1	0.765	1.47	1.32-1.63	3e-12
rs11943905	Juvenile myoclonic epilepsy	37653029	rs17537141	chr4:46302424	C=0.059, T=0.941	0.241318	0.851412	NR	NA	NA	5e-08
rs11943905	Generalized epilepsy	30531953	rs11943905	chr4:46397617	C=0.841, T=0.159	1	1	0.27	5.5	NA	4e-08
rs11943905	Personality traits or cognitive traits (multivariate analysis)	37365406	rs11943905	chr4:46397617	C=0.841, T=0.159	1	1	NR	NA	NA	2e-11
rs11943905	Genetic generalized epilepsy	37653029	rs11943905	chr4:46397617	C=0.841, T=0.159	1	1	NR	NA	NA	5e-06
rs11978015	Smoking initiation	36477530	rs73384268	chr7:85836425	A=0.156, C=0.844	0.10616	0.920758	0.156	0.0078	0.0057-0.0099	3e-13
rs11978015	Insomnia	35835914	rs112423323	chr7:85853286	A=0.087, T=0.913	0.127666	0.953718	NR	0.011	0.0071-0.0149	3e-08
rs11978015	Epilepsy	34456681	rs11978015	chr7:85977972	A=0.404, G=0.596	1	1	NR	1.058	NA	9e-09
rs11978015	Interleukin-4 levels	27989323	rs10155879	chr7:86058387	A=0.178, G=0.822	0.117383	0.605463	NR	0.0756	0.043-0.108	6e-06
rs11978015	Hand grip strength (Mahalanobis distance)	32235003	rs10255211	chr7:86124483	C=0.516, T=0.484	0.244636	0.58214	NR	NA	NA	3e-06
rs12303686	Highest math class taken	30038396	rs12830284	chr12:60423137	A=0.646, C=0.354	0.108063	0.943974	0.5289	0.0155	0.011-0.02	1e-11
rs12303686	Highest math class taken (MTAG)	30038396	rs12830284	chr12:60423137	A=0.646, C=0.354	0.108063	0.943974	0.5289	0.011	0.0077-0.0143	3e-11
rs12303686	Self-reported math ability (MTAG)	30038396	rs12830284	chr12:60423137	A=0.646, C=0.354	0.108063	0.943974	0.5291	0.0126	0.0091-0.0161	2e-12
rs12303686	Self-reported math ability	30038396	rs12830284	chr12:60423137	A=0.646, C=0.354	0.108063	0.943974	0.5291	0.0143	0.01-0.018	2e-13
rs12303686	Logical memory (delayed recall) in normal cognition	29274321	rs35551159	chr12:60469231	A=0.053, C=0.947	0.178416	0.839281	0.03	0.55	0.33-0.77	2e-07
rs12303686	Drinks per week	36477530	rs7961349	chr12:60471310	A=0.651, T=0.349	0.117358	0.993693	0.447	0.00659	0.0049-0.0082	5e-15
rs12303686	Logical memory (immediate recall) in normal cognition	29274321	rs56158317	chr12:60701430	C=0.051, T=0.949	0.134864	0.746127	0.04	0.59	0.34-0.84	3e-06
rs13200150	Verbal short term memory	35974141	rs9402011	chr6:128305888	C=0.315, T=0.685	0.437767	0.922389	0.2866	4.492	NA	7e-06
rs13200150	Generalized epilepsy	30531953	rs13200150	chr6:128309768	A=0.808, G=0.192	1	1	0.3	5.82	NA	6e-09
rs13200150	Verbal short term memory	35974141	rs12055782	chr6:128312033	A=0.737, G=0.263	0.575157	0.930727	0.2939	4.519	NA	6e-06
rs13200150	Educational attainment	35361970	rs12055782	chr6:128312033	A=0.737, G=0.263	0.575157	0.930727	0.7179	0.0117761	0.0095-0.0141	4e-24
rs13200150	Verbal short term memory	35974141	rs6936878	chr6:128312985	C=0.262, T=0.738	0.571353	0.923824	0.2614	4.494	NA	7e-06
rs13200150	Verbal short term memory	35974141	rs3903663	chr6:128313088	A=0.819, G=0.181	0.928784	0.998634	0.2927	4.521	NA	6e-06
rs13200150	Verbal short term memory	35974141	rs7744108	chr6:128324030	C=0.618, G=0.382	0.31379	0.903957	0.3778	4.458	NA	8e-06
rs13200150	Externalizing behaviour (multivariate analysis)	34446935	rs45582334	chr6:128327031	A=0.794, G=0.206	0.879347	0.981627	0.691	0.008	0.006-0.01	8e-10
rs13200150	Personality traits or cognitive traits (multivariate analysis)	37365406	rs45582334	chr6:128327031	A=0.794, G=0.206	0.879347	0.981627	NR	NA	NA	4e-12
rs13200150	Smoking initiation	36477530	rs13218577	chr6:128328289	C=0.198, T=0.802	0.916883	0.976624	0.297	0.00796	0.0063-0.0096	1e-20
rs13200150	Schizophrenia	26198764	rs7742212	chr6:128328833	A=0.517, G=0.483	0.239703	0.971791	NR	1.05	NA	9e-06
rs13200150	Reaction time	29844566	rs13219424	chr6:128332084	C=0.732, T=0.268	0.601946	0.964416	NR	0.0098881	0.0065-0.0133	1e-08
rs13200150	Reaction time	32895543	rs13219424	chr6:128332084	C=0.732, T=0.268	0.601946	0.964416	NR	NA	NA	1e-08
rs13200150	Educational attainment (years of education)	30038396	rs13219424	chr6:128332084	C=0.732, T=0.268	0.601946	0.964416	0.3169	0.0104	0.0075-0.0133	5e-12
rs13200150	Smoking initiation (ever regular vs never regular) (MTAG)	30643251	rs13219424	chr6:128332084	C=0.732, T=0.268	0.601946	0.964416	0.314	0.00708586	0.0048-0.0094	2e-09
rs13200150	Educational attainment (MTAG)	30038396	rs13219424	chr6:128332084	C=0.732, T=0.268	0.601946	0.964416	0.3169	0.011	0.0083-0.0137	7e-15
rs13200150	Schizophrenia	35396580	rs13219424	chr6:128332084	C=0.732, T=0.268	0.601946	0.964416	0.688	1.04227	1.03-1.06	3e-07
rs13200150	Smoking initiation	36477530	rs13219424	chr6:128332084	C=0.732, T=0.268	0.601946	0.964416	0.315	0.00832	0.0065-0.0101	5e-19
rs13200150	Genetic generalized epilepsy	37653029	rs13219424	chr6:128332084	C=0.732, T=0.268	0.601946	0.964416	NR	NA	NA	4e-08
rs13200150	General cognitive ability	29844566	rs13197257	chr6:128333682	G=0.824, T=0.176	0.876272	0.985973	NR	5.415	-	6e-08
rs13200150	Highest math class taken (MTAG)	30038396	rs13197257	chr6:128333682	G=0.824, T=0.176	0.876272	0.985973	0.2747	0.0117	0.0082-0.0152	2e-10
rs13200150	Educational attainment (years of education)	30038396	rs13197257	chr6:128333682	G=0.824, T=0.176	0.876272	0.985973	0.279	0.0109	0.0078-0.014	3e-12
rs13200150	Common executive function	36150907	rs13197257	chr6:128333682	G=0.824, T=0.176	0.876272	0.985973	NR	NA	NA	2e-09
rs13294415	Urinary magnesium excretion	31993563	rs1176815	chr9:77552195	A=0.413, C=0.587	0.146412	0.871829	0.43	5.29	NA	2e-14
rs13294415	Urinary magnesium-to-creatinine ratio	29093028	rs3824347	chr9:77566146	A=0.604, G=0.396	0.147415	0.906196	0.41	0.1103	-0.59584	4e-13
rs13294415	Nicotinamide riboside kinase 1 levels	34648354	rs11144225	chr9:77707300	A=0.622, T=0.378	0.243533	0.734535	0.6	0.324	0.3-0.35	3e-133
rs133565	Highest math class taken	30038396	rs1883133	chr22:48622651	C=0.216, T=0.784	0.258538	0.539799	0.303	0.0135	0.0086-0.0184	5e-08
rs133565	Self-reported math ability (MTAG)	30038396	rs1883133	chr22:48622651	C=0.216, T=0.784	0.258538	0.539799	0.697	0.0111	0.0074-0.0148	1e-08
rs133565	Genetic generalized epilepsy	37653029	rs469999	chr22:48637056	A=0.196, G=0.804	0.964875	0.983525	NR	NA	NA	3e-10
rs1402398	Life satisfaction	30643256	rs7606466	chr2:57942325	C=0.462, G=0.538	0.290964	0.684246	0.569888	0.00690763	0.0045-0.0093	3e-08
rs1402398	Positive affect	30643256	rs7606466	chr2:57942325	C=0.462, G=0.538	0.290964	0.684246	0.569888	0.00650169	0.0043-0.0088	1e-08
rs1402398	Waist circumference adjusted for body mass index	34021172	rs7606466	chr2:57942325	C=0.462, G=0.538	0.290964	0.684246	NR	0.0159943	0.01-0.022	3e-08
rs1402398	Alcohol consumption	31358974	rs10496076	chr2:57942987	C=0.583, T=0.417	0.674276	0.950773	0.37	0.007	0.005-0.009	1e-11
rs1402398	Educational attainment	35361970	rs74181253	chr2:57944590	A=0.542, T=0.458	0.430329	0.97621	0.4524	0.0136536	0.011-0.016	3e-29
rs1402398	Epilepsy	30531953	rs4671319	chr2:57950346	A=0.554, G=0.446	0.45885	0.833026	0.44	5.77	NA	8e-09
rs1402398	Hip circumference adjusted for BMI	34021172	rs10196378	chr2:57951208	G=0.686, T=0.314	0.767381	0.945411	NR	0.0183146	0.013-0.024	3e-10
rs1402398	Total testosterone levels	36653534	rs2290867	chr2:57952870	A=0.29, C=0.71	0.71479	0.967218	NR	0.0186875	0.012-0.025	2e-08
rs1402398	Lung function (FVC)	30595370	rs13025126	chr2:57956088	A=0.274, G=0.726	0.193343	0.981114	NR	NA	NA	9e-09
rs1402398	Neurociticism	29500382	rs10186791	chr2:57957572	A=0.658, G=0.342	0.867864	0.943606	0.371027	5.51	NA	4e-08
rs1402398	Schizophrenia (MTAG)	32606422	rs13011472	chr2:57961602	C=0.649, G=0.351	0.268621	0.964064	NR	NA	NA	1e-08
rs1402398	Body fat distribution (arm fat ratio)	30664634	rs13011472	chr2:57961602	C=0.649, G=0.351	0.268621	0.964064	0.482309	0.0113	()	9e-07
rs1402398	Body fat distribution (arm fat ratio)	30664634	rs13011472	chr2:57961602	C=0.649, G=0.351	0.268621	0.964064	0.482309	0.01299	()	1e-11
rs1402398	Body fat distribution (arm fat ratio)	30664634	rs13011472	chr2:57961602	C=0.649, G=0.351	0.268621	0.964064	0.482309	0.01432	()	6e-08
rs1402398	Cortical thickness (MOSTest)	32665545	rs7557715	chr2:57973818	C=0.255, T=0.745	0.627908	0.989193	NR	NA	NA	1e-10
rs1402398	A body shape index	34021172	rs7557715	chr2:57973818	C=0.255, T=0.745	0.627908	0.989193	NR	0.0235453	0.017-0.03	4e-13
rs1402398	Irritable mood	29500382	rs11682175	chr2:57987593	C=0.351, T=0.649	0.260656	0.950913	0.46613	5.7	NA	1e-08
rs1402398	Depressive symptoms (MTAG)	32606422	rs11682175	chr2:57987593	C=0.351, T=0.649	0.260656	0.950913	NR	NA	NA	1e-11
rs1402398	Bipolar disorder (MTAG)	32606422	rs11682175	chr2:57987593	C=0.351, T=0.649	0.260656	0.950913	NR	NA	NA	1e-09
rs1402398	Schizophrenia (MTAG)	32606422	rs11682175	chr2:57987593	C=0.351, T=0.649	0.260656	0.950913	NR	NA	NA	5e-12
rs1402398	Sleep duration	30804565	rs11682175	chr2:57987593	C=0.351, T=0.649	0.260656	0.950913	0.4734	0.01825	0.013-0.023	1e-13
rs1402398	Bipolar disorder or major depressive disorder	31926635	rs11682175	chr2:57987593	C=0.351, T=0.649	0.260656	0.950913	NR	1.03093	NA	2e-11
rs1402398	Schizophrenia	25056061	rs11682175	chr2:57987593	C=0.351, T=0.649	0.260656	0.950913	0.458	1.07181	1.05-1.09	1e-11
rs1402398	Autism spectrum disorder or schizophrenia	28540026	rs11682175	chr2:57987593	C=0.351, T=0.649	0.260656	0.950913	NR	1.07527	1.05-1.09	1e-12
rs1402398	Schizophrenia	26198764	rs11682175	chr2:57987593	C=0.351, T=0.649	0.260656	0.950913	NR	1.07527	NA	1e-12
rs1402398	Neuropsychiatric disorders	33479212	rs11682175	chr2:57987593	C=0.351, T=0.649	0.260656	0.950913	NR	5.594	NA	2e-08
rs1402398	Schizophrenia (MTAG)	33479212	rs11682175	chr2:57987593	C=0.351, T=0.649	0.260656	0.950913	0.5537	0.0772981	0.055-0.099	4e-12
rs1402398	Schizophrenia	30285260	rs11682175	chr2:57987593	C=0.351, T=0.649	0.260656	0.950913	NR	1.07643	1.06-1.1	2e-11
rs1402398	Schizophrenia	31268507	rs11682175	chr2:57987593	C=0.351, T=0.649	0.260656	0.950913	NR	NA	NA	4e-12
rs1402398	Bipolar disorder (MTAG)	34159505	rs11682175	chr2:57987593	C=0.351, T=0.649	0.260656	0.950913	NR	NA	NA	4e-08
rs1402398	Schizophrenia (MTAG)	34159505	rs11682175	chr2:57987593	C=0.351, T=0.649	0.260656	0.950913	NR	NA	NA	2e-11
rs1402398	Depression	29700475	rs11682175	chr2:57987593	C=0.351, T=0.649	0.260656	0.950913	0.48	1.03093	1.02-1.04	5e-09
rs1402398	Depression	37464041	rs11682175	chr2:57987593	C=0.351, T=0.649	0.260656	0.950913	0.5397	0.0212951	0.016-0.027	3e-14
rs1402398	Alcohol use disorder (consumption score)	37282553	rs11682175	chr2:57987593	C=0.351, T=0.649	0.260656	0.950913	0.5851	7.279	NA	3e-13
rs1402398	Alcohol use disorder (consumption score)	37282553	rs11682175	chr2:57987593	C=0.351, T=0.649	0.260656	0.950913	0.4727	0.05299	0.038-0.068	2e-12
rs1402398	Cognitive ability, years of educational attainment or schizophrenia (pleiotropy)	31374203	rs11688767	chr2:57988194	A=0.646, T=0.354	0.285297	0.987043	NR	0.0143268	0.01-0.018	2e-12
rs1402398	Neuroticism	29942085	rs11688767	chr2:57988194	A=0.646, T=0.354	0.285297	0.987043	NR	5.655	NA	2e-08
rs1402398	Depression	29942085	rs11688767	chr2:57988194	A=0.646, T=0.354	0.285297	0.987043	NR	5.533	NA	3e-08
rs1402398	Anorexia nervosa, attention-deficit/hyperactivity disorder, autism spectrum disorder, bipolar disorder, major depression, obsessive-compulsive disorder, schizophrenia, or Tourette syndrome (pleiotropy)	31835028	rs11688767	chr2:57988194	A=0.646, T=0.354	0.285297	0.987043	NR	NA	NA	2e-14
rs1402398	Major depressive disorder	34045744	rs11688767	chr2:57988194	A=0.646, T=0.354	0.285297	0.987043	NR	0.0314	NA	6e-32
rs1402398	Educational attainment	35361970	rs11688767	chr2:57988194	A=0.646, T=0.354	0.285297	0.987043	0.5107	0.0142814	0.012-0.016	2e-42
rs1402398	A body shape index	34021172	rs11688767	chr2:57988194	A=0.646, T=0.354	0.285297	0.987043	NR	0.0175171	0.011-0.024	2e-08
rs1402398	Genetic generalized epilepsy	37653029	rs11688767	chr2:57988194	A=0.646, T=0.354	0.285297	0.987043	NR	NA	NA	7e-21
rs1402398	Epilepsy	37653029	rs13032423	chr2:57992112	A=0.476, G=0.524	0.472202	0.986741	NR	NA	NA	2e-12
rs1402398	Genetic generalized epilepsy or focal epilepsy (pleiotropy)	37653029	rs13032423	chr2:57992112	A=0.476, G=0.524	0.472202	0.986741	NR	0.85	NA	9e-17
rs1402398	Lifetime smoking index	31689377	rs13016665	chr2:57995348	A=0.445, C=0.555	0.375829	0.938036	0.577	0.012	0.0081-0.0159	2e-09
rs1402398	Smoking initiation	36477530	rs13016665	chr2:57995348	A=0.445, C=0.555	0.375829	0.938036	0.432	0.00793	0.0062-0.0096	1e-19
rs1402398	Tinnitus	38242899	rs13016665	chr2:57995348	A=0.445, C=0.555	0.375829	0.938036	0.4256	6.874	NA	6e-12
rs1402398	Tinnitus	38242899	rs13016665	chr2:57995348	A=0.445, C=0.555	0.375829	0.938036	0.4221	7.106	NA	1e-12
rs1402398	Waist circumference adjusted for body mass index	34021172	rs112345168	chr2:58007905	A=0.254, T=0.746	0.635069	0.996389	NR	0.0227519	0.016-0.029	2e-12
rs1402398	Alcohol consumption (drinks per week)	30643258	rs1568450	chr2:58011697	A=0.373, G=0.627	0.828944	0.961547	0.3716	0.014816	0.01-0.019	1e-10
rs1402398	Major depressive disorder (broad)	38177345	rs1568452	chr2:58012833	C=0.701, T=0.299	0.223505	0.992308	0.3704	0.0238	0.018-0.03	3e-14
rs1402398	Depression	30718901	rs1568452	chr2:58012833	C=0.701, T=0.299	0.223505	0.992308	0.3851	1.03	1.025-1.034	3e-40
rs1402398	Major depressive disorder or stroke (pleiotropy)	34859065	rs1568452	chr2:58012833	C=0.701, T=0.299	0.223505	0.992308	NR	NA	NA	1e-08
rs1402398	Depression	34924174	rs1568452	chr2:58012833	C=0.701, T=0.299	0.223505	0.992308	NR	0.0258	NA	2e-13
rs1402398	Alcohol use disorder (MTAG)	37156939	rs13026830	chr2:58014831	C=0.321, T=0.679	0.636783	0.846663	NR	0.0186322	0.013-0.024	5e-11
rs1402398	Alcohol use disorder (consumption score)	30940813	rs2717071	chr2:58030962	A=0.652, G=0.348	0.716425	0.846792	0.628	0.03377	0.023-0.045	1e-09
rs1402398	Problematic alcohol use (MTAG)	32451486	rs2717018	chr2:58035491	C=0.349, T=0.651	0.715153	0.848274	0.6278	0.016609	0.012-0.021	5e-15
rs1402398	Alcohol consumption (drinks per week) (MTAG)	32451486	rs2717018	chr2:58035491	C=0.349, T=0.651	0.715153	0.848274	0.642	0.0123744	0.0089-0.0159	5e-12
rs1402398	Alcohol use disorder (consumption score)	30940813	rs2683616	chr2:58035555	A=0.624, G=0.376	0.860919	0.986201	0.624	6.22	NA	5e-10
rs1402398	Major depressive disorder	29728651	rs2717046	chr2:58041936	C=0.711, T=0.289	0.216735	1	0.367	1.034	NA	1e-08
rs1402398	Language functional connectivity	34929384	rs2717046	chr2:58041936	C=0.711, T=0.289	0.216735	1	0.38	7.47865	(-)	8e-14
rs1402398	Alcohol use disorder	32451486	rs1402398	chr2:58042241	A=0.652, G=0.348	1	1	0.6279	5.94	NA	3e-09
rs1402398	Problematic alcohol use	32451486	rs1402398	chr2:58042241	A=0.652, G=0.348	1	1	0.6274	7.098	NA	1e-12
rs1402398	Generalized epilepsy	30531953	rs1402398	chr2:58042241	A=0.652, G=0.348	1	1	0.36	6.79	NA	1e-11
rs1402398	Maximum habitual alcohol consumption (MTAG)	36301540	rs1402398	chr2:58042241	A=0.652, G=0.348	1	1	NR	0.0136485	0.0089-0.0184	2e-08
rs1402398	Problematic alcohol use (MTAG)	36301540	rs1402398	chr2:58042241	A=0.652, G=0.348	1	1	NR	0.0152	0.011-0.02	3e-11
rs1402398	Problematic alcohol use	37250466	rs1402398	chr2:58042241	A=0.652, G=0.348	1	1	NR	NA	NA	4e-11
rs1402398	Addiction risk factors	37250466	rs2717054	chr2:58046683	A=0.616, G=0.384	0.8037	0.968337	NR	0.014	NA	2e-08
rs1402398	Childhood absence epilepsy	30531953	rs12185644	chr2:58051769	A=0.644, C=0.356	0.660017	0.827848	0.29	6.24	NA	5e-10
rs1402398	Childhood absence epilepsy	37653029	rs12185644	chr2:58051769	A=0.644, C=0.356	0.660017	0.827848	NR	NA	NA	1e-12
rs1402398	Epilepsy	25087078	rs2947349	chr2:58059803	A=0.714, C=0.286	0.745966	0.996788	0.26	1.23	1.16-1.31	1e-08
rs1402398	Brain rsFMRI measurement (functional connectivity) (Net100_Pair21_49)	35393594	rs2717077	chr2:58062489	G=0.315, T=0.685	0.103327	0.648608	NR	0.050924	NA	3e-11
rs1402398	Body mass index	31669095	rs1106090	chr2:58068741	A=0.528, G=0.472	0.368357	0.785799	NR	NA	NA	8e-11
rs1402398	Educational attainment (years of education)	30038396	rs1106090	chr2:58068741	A=0.528, G=0.472	0.368357	0.785799	0.6228	0.0094	0.0067-0.0121	1e-10
rs1402398	Body mass index (MTAG)	36376304	rs1106090	chr2:58068741	A=0.528, G=0.472	0.368357	0.785799	NR	0.01267	0.0094-0.0159	2e-14
rs1402398	Body mass index	36581621	rs1106090	chr2:58068741	A=0.528, G=0.472	0.368357	0.785799	NR	0.0114	0.0085-0.0143	6e-14
rs1402398	Body mass index	37280435	rs1106090	chr2:58068741	A=0.528, G=0.472	0.368357	0.785799	NR	0.0128526	0.0089-0.0168	6e-11
rs1402398	Lung function (forced vital capacity)	36914875	rs1851140	chr2:58070482	C=0.315, T=0.685	0.101428	0.64292	0.545	6.495	NA	8e-11
rs1402398	Fish- and plant-related diet	32066663	rs17049185	chr2:58072660	G=0.799, T=0.201	0.461618	0.987842	NR	0.0164143	0.011-0.022	3e-09
rs1402398	Generalized epilepsy	22949513	rs2717068	chr2:58094873	A=0.297, C=0.703	0.674058	0.922661	0.412	1.27	1.16-1.40	4e-07
rs1402398	Node-level brain connectivity (multivariate analysis)	36800424	rs2717068	chr2:58094873	A=0.297, C=0.703	0.674058	0.922661	0.388802	7.30405	NA	3e-13
rs1402398	Whole brain restricted directional diffusion (multivariate analysis)	35505052	rs2717068	chr2:58094873	A=0.297, C=0.703	0.674058	0.922661	NR	NA	NA	2e-16
rs1402398	Alcohol consumption (drinks per week) (MTAG)	30643251	rs2717063	chr2:58110969	A=0.695, C=0.305	0.643484	0.885374	0.588	0.0088418	0.0062-0.0115	5e-11
rs1402398	Drinks per week	36477530	rs2717063	chr2:58110969	A=0.695, C=0.305	0.643484	0.885374	0.588	0.0102	0.0084-0.012	1e-28
rs1402398	Drinks per week	36477530	rs2717063	chr2:58110969	A=0.695, C=0.305	0.643484	0.885374	0.6	0.00979	0.0081-0.0114	6e-31
rs1402398	Brain morphology (MOSTest)	32665545	rs2678915	chr2:58119574	C=0.288, T=0.712	0.637673	0.918007	NR	NA	NA	6e-17
rs1402398	Vertex-wise cortical surface area	34910505	rs1356544	chr2:58123724	C=0.669, T=0.331	0.516019	0.745053	0.41	11.52	NA	1e-30
rs1402398	Edge-level brain connectivity (multivariate analysis)	36800424	rs908731	chr2:58135010	C=0.349, G=0.651	0.605751	0.779671	0.401819	6.82605	NA	9e-12
rs1402398	Cortical surface area (MOSTest)	32665545	rs908730	chr2:58135011	A=0.647, G=0.353	0.593251	0.779062	NR	NA	NA	4e-09
rs1402398	Waist circumference adjusted for body mass index	31669095	rs2678904	chr2:58137755	G=0.342, T=0.658	0.627865	0.802954	NR	NA	NA	7e-19
rs1402398	Brain rsFMRI measurement (functional connectivity) (Net100_Pair28_47)	35393594	rs2678904	chr2:58137755	G=0.342, T=0.658	0.627865	0.802954	NR	0.0532546	NA	6e-12
rs1402398	Cortical surface area	34560273	rs2678904	chr2:58137755	G=0.342, T=0.658	0.627865	0.802954	0.4021	NA	NA	1e-17
rs1402398	Brain morphology (MOSTest)	35164939	rs2678904	chr2:58137755	G=0.342, T=0.658	0.627865	0.802954	NR	NA	NA	2e-23
rs1402398	Genetic generalized epilepsy	37653029	rs2678901	chr2:58138651	A=0.341, G=0.659	0.626391	0.802724	NR	NA	NA	1e-18
rs1402398	Alcohol use disorder	37282553	rs2717005	chr2:58145060	A=0.711, G=0.289	0.154955	0.845139	0.676	5.985	-	2e-09
rs1402398	Vertex-wise sulcal depth	34910505	rs2678871	chr2:58153602	A=0.71, G=0.29	0.621801	0.9008	0.41	16.16	NA	9e-59
rs1402398	Brain rsFMRI measurement (functional connectivity) (Net100_Pair15_45)	35393594	rs2678871	chr2:58153602	A=0.71, G=0.29	0.621801	0.9008	NR	0.0561888	NA	4e-13
rs1402398	Whole brain restricted isotropic diffusion (multivariate analysis)	35505052	rs2139053	chr2:58156539	C=0.734, T=0.266	0.58596	0.929672	NR	NA	NA	1e-16
rs1402398	Schizophrenia	35396580	rs2139054	chr2:58156583	A=0.307, C=0.693	0.616627	0.861418	0.369	0.93156	0.92-0.95	6e-21
rs1402398	Vertex-wise cortical thickness	34910505	rs2678880	chr2:58158283	C=0.344, T=0.656	0.559713	0.753771	0.41	14.7	NA	6e-49
rs1402398	Cortical thickness	34560273	rs2678880	chr2:58158283	C=0.344, T=0.656	0.559713	0.753771	0.4017	NA	NA	1e-17
rs1402398	Neuroticism conditioned on cognitive performance (multi-trait conditioning and joint analysis)	33349686	rs2717031	chr2:58166468	C=0.648, T=0.352	0.588887	0.774156	NR	NA	NA	1e-10
rs1402398	Neuroticism conditioned on educational attainment (multi-trait conditioning and joint analysis)	33349686	rs2717031	chr2:58166468	C=0.648, T=0.352	0.588887	0.774156	NR	NA	NA	3e-11
rs1402398	Neuroticism conditioned on average household income before tax (multi-trait conditioning and joint analysis)	33349686	rs2717031	chr2:58166468	C=0.648, T=0.352	0.588887	0.774156	NR	NA	NA	4e-11
rs1402398	Irritable mood	29500382	rs2717033	chr2:58166769	C=0.717, T=0.283	0.630589	0.924144	0.389236	5.55	NA	3e-08
rs1402398	Subjective well-being (MTAG)	29292387	rs2678892	chr2:58167140	A=0.649, G=0.351	0.588783	0.77341	0.3981	0.0104	0.0067-0.0141	3e-08
rs1402398	Common executive function	36150907	rs2678892	chr2:58167140	A=0.649, G=0.351	0.588783	0.77341	NR	NA	NA	1e-09
rs1402398	Neuroticism conditioned on Townsend deprivation index (multi-trait conditioning and joint analysis)	33349686	rs2678893	chr2:58167143	A=0.361, G=0.639	0.561754	0.771737	NR	NA	NA	6e-11
rs1402398	Neuroticism conditioned on self-rated math ability (multi-trait conditioning and joint analysis)	33349686	rs2678893	chr2:58167143	A=0.361, G=0.639	0.561754	0.771737	NR	NA	NA	1e-08
rs1402398	Neuroticism conditioned on highest math class (multi-trait conditioning and joint analysis)	33349686	rs2678893	chr2:58167143	A=0.361, G=0.639	0.561754	0.771737	NR	NA	NA	8e-10
rs1402398	Lung disease severity in cystic fibrosis with pancreatic insufficiency	36921087	rs4603748	chr2:58167344	A=0.249, G=0.751	0.110757	0.790543	NR	NA	NA	5e-06
rs1402398	Depressive symptoms (MTAG)	29292387	rs2717036	chr2:58168098	C=0.662, T=0.338	0.616061	0.801766	0.3942	0.0147	0.01-0.019	1e-11
rs1402398	Neuroticism (MTAG)	29292387	rs2717036	chr2:58168098	C=0.662, T=0.338	0.616061	0.801766	0.4008	0.0186	0.013-0.024	6e-11
rs1402398	Depressive symptoms	29292387	rs2717036	chr2:58168098	C=0.662, T=0.338	0.616061	0.801766	0.3942	0.0149	0.01-0.02	9e-10
rs1402398	Experiencing mood swings	29500382	rs2678897	chr2:58169418	A=0.693, G=0.307	0.611647	0.858335	0.388562	5.93	NA	3e-09
rs1402398	Neuroticism	27067015	rs2678897	chr2:58169418	A=0.693, G=0.307	0.611647	0.858335	NR	0.074	0.045-0.103	4e-07
rs1402398	Neuroticism	30595370	rs2678897	chr2:58169418	A=0.693, G=0.307	0.611647	0.858335	NR	NA	NA	2e-11
rs1402398	Neuroticism	30643256	rs2678897	chr2:58169418	A=0.693, G=0.307	0.611647	0.858335	0.60626	0.0103629	0.0073-0.0134	2e-11
rs1402398	Depressive symptoms	30643256	rs2678897	chr2:58169418	A=0.693, G=0.307	0.611647	0.858335	0.60626	0.00654914	0.0046-0.0085	2e-11
rs1402398	Well-being spectrum (multivariate analysis)	30643256	rs2678897	chr2:58169418	A=0.693, G=0.307	0.611647	0.858335	0.60626	0.00642602	0.0046-0.0083	8e-12
rs1402398	Self-reported math ability	30038396	rs2678897	chr2:58169418	A=0.693, G=0.307	0.611647	0.858335	0.3892	0.0155	0.012-0.019	9e-15
rs1402398	Self-reported math ability (MTAG)	30038396	rs2678897	chr2:58169418	A=0.693, G=0.307	0.611647	0.858335	0.6108	0.0135	0.01-0.017	2e-13
rs1402398	Smoking initiation	33082346	rs1518393	chr2:58171220	A=0.307, C=0.693	0.610931	0.85743	NR	0.981	NA	4e-08
rs1402398	Smoking initiation (ever regular vs never regular) (MTAG)	30643251	rs1518393	chr2:58171220	A=0.307, C=0.693	0.610931	0.85743	0.619	0.00832474	0.0061-0.0105	1e-13
rs1402398	Smoking initiation (ever regular vs never regular)	30643251	rs1518393	chr2:58171220	A=0.307, C=0.693	0.610931	0.85743	0.619	0.0168601	0.012-0.022	1e-10
rs1402398	Daytime nap	33568662	rs1518394	chr2:58171287	A=0.305, G=0.695	0.606746	0.859323	NR	0.0049	0.0031-0.0067	1e-08
rs1402398	Cortical surface area (min-P)	32665545	rs2717041	chr2:58172107	C=0.331, T=0.669	0.577848	0.789138	NR	NA	NA	2e-08
rs1402398	Bread consumption (slices per week) (UKB data field 1438)	32193382	rs2717041	chr2:58172107	C=0.331, T=0.669	0.577848	0.789138	0.405919	0.0170522	0.013-0.021	3e-15
rs1402398	T1 FreeSurfer DK lh lingual thickness	38811844	rs2717042	chr2:58177082	A=0.73, C=0.27	0.579623	0.913868	NR	0.0877097	0.051-0.125	3e-06
rs1402398	T1 FreeSurfer DKT lh lingual thickness	38811844	rs2717042	chr2:58177082	A=0.73, C=0.27	0.579623	0.913868	NR	0.0875236	0.051-0.124	3e-06
rs1402398	Neurociticism	29500382	rs2717043	chr2:58179019	C=0.289, T=0.711	0.581767	0.873012	0.372674	6.37	NA	2e-10
rs1402398	Depressed affect	29942085	rs2717043	chr2:58179019	C=0.289, T=0.711	0.581767	0.873012	NR	0.01528	0.011-0.02	2e-10
rs1402398	Depression	33859377	rs2717043	chr2:58179019	C=0.289, T=0.711	0.581767	0.873012	0.3857	0.0247968	0.02-0.03	7e-27
rs1402398	Ambidextrousness	32989287	rs2030237	chr2:58196110	A=0.66, G=0.34	0.18397	0.817791	0.5837	1.03889	NA	5e-09
rs1402398	Depressive symptoms	32606422	rs12713370	chr2:58200748	A=0.298, G=0.702	0.519833	0.807943	NR	NA	NA	2e-09
rs1402398	Depression	29942085	rs12713370	chr2:58200748	A=0.298, G=0.702	0.519833	0.807943	NR	6.035	NA	2e-09
rs1402398	Lamb consumption	32066663	rs10172295	chr2:58201202	A=0.329, G=0.671	0.189778	0.851722	NR	0.0138013	0.0089-0.0187	3e-08
rs1402398	Schizophrenia	28991256	rs1518395	chr2:58208074	A=0.286, G=0.714	0.487961	0.806187	NR	1.16009	1.12-1.2	4e-13
rs1402398	Neuroticism	32231276	rs1518395	chr2:58208074	A=0.286, G=0.714	0.487961	0.806187	NR	1.00908	1.01-1.01	1e-06
rs1402398	Life satisfaction	30643256	rs1518395	chr2:58208074	A=0.286, G=0.714	0.487961	0.806187	0.613354	0.00787058	0.0052-0.0105	7e-09
rs1402398	Positive affect	30643256	rs1518395	chr2:58208074	A=0.286, G=0.714	0.487961	0.806187	0.613354	0.00742902	0.0051-0.0098	4e-10
rs1402398	Major depressive disorder	27479909	rs1518395	chr2:58208074	A=0.286, G=0.714	0.487961	0.806187	0.61298	0.032	0.02-0.044	4e-12
rs1402398	Schizophrenia	30285260	rs1518395	chr2:58208074	A=0.286, G=0.714	0.487961	0.806187	NR	1.13766	1.1-1.17	1e-12
rs1402398	Waist-hip ratio	30595370	rs6717480	chr2:58210522	A=0.324, C=0.676	0.186486	0.853161	NR	NA	NA	1e-09
rs1402398	Cannabis use disorder (MTAG)	37156939	rs6545677	chr2:58211509	A=0.284, G=0.716	0.582474	0.884701	NR	0.0176509	0.012-0.024	1e-08
rs1402398	Opioid use disorder (MTAG)	37156939	rs6545677	chr2:58211509	A=0.284, G=0.716	0.582474	0.884701	NR	0.0208522	0.014-0.028	2e-09
rs1402398	Smoking initiation (MTAG)	37156939	rs6545677	chr2:58211509	A=0.284, G=0.716	0.582474	0.884701	NR	0.0102166	0.0069-0.0135	1e-09
rs1402398	Feeling miserable	29500382	rs2312147	chr2:58222928	C=0.714, T=0.286	0.577262	0.876859	0.376046	7.34	NA	2e-13
rs1402398	Schizophrenia	19571808	rs2312147	chr2:58222928	C=0.714, T=0.286	0.577262	0.876859	NR	1.09	NA	3e-07
rs1402398	A body shape index	34021172	rs7573056	chr2:58229428	A=0.63, C=0.37	0.231648	0.860293	NR	0.0187914	0.013-0.025	2e-09
rs1402398	Hip circumference adjusted for BMI	34021172	rs961522	chr2:58272502	C=0.687, T=0.313	0.42783	0.708208	NR	0.0185168	0.013-0.024	1e-10
rs1402398	Age at first sexual intercourse	34211149	rs961522	chr2:58272502	C=0.687, T=0.313	0.42783	0.708208	0.39248	0.0278338	0.022-0.033	9e-23
rs1402398	Waist-to-hip ratio adjusted for BMI	30239722	rs986512	chr2:58275666	A=0.69, G=0.31	0.423244	0.709341	0.6368	0.0112	0.0075-0.0149	2e-09
rs1402398	Hirschsprung disease	27702942	rs4672229	chr2:58276280	A=0.343, C=0.657	0.17472	0.792381	NR	2.48	1.80–3.41	3e-08
rs1402398	Highest math class taken	30038396	rs10205421	chr2:58297664	A=0.714, G=0.286	0.487975	0.806988	0.3421	0.0172	0.012-0.022	5e-13
rs1402398	Highest math class taken (MTAG)	30038396	rs10205421	chr2:58297664	A=0.714, G=0.286	0.487975	0.806988	0.6579	0.0101	0.0068-0.0134	7e-09
rs1402398	Experiencing mood swings	29500382	rs10188070	chr2:58299326	A=0.283, G=0.717	0.490069	0.814695	0.34937	5.66	NA	2e-08
rs1402398	Neurociticism	29500382	rs10188070	chr2:58299326	A=0.283, G=0.717	0.490069	0.814695	0.34937	6.19	NA	6e-10
rs1402398	Neuroticism	29942085	rs10188070	chr2:58299326	A=0.283, G=0.717	0.490069	0.814695	NR	6.076	NA	1e-09
rs1402398	Schizophrenia	27922604	rs1051061	chr2:58316814	A=0.698, G=0.302	0.114748	0.705289	NR	1.17	1.12-1.22	1e-10
rs1402398	Waist circumference adjusted for body mass index	34021172	rs13018289	chr2:58344792	C=0.882, T=0.118	0.176458	0.837095	NR	0.023407	0.017-0.03	3e-11
rs1402398	A body shape index	34021172	rs13018289	chr2:58344792	C=0.882, T=0.118	0.176458	0.837095	NR	0.0231666	0.016-0.03	6e-11
rs1402398	Prostate cancer	37945903	rs12999901	chr2:58361134	A=0.293, G=0.707	0.11172	0.710362	0.383	1.03	1.01-1.04	6e-06
rs1402398	Prostate cancer	37945903	rs12999901	chr2:58361134	A=0.293, G=0.707	0.11172	0.710362	NR	1.03	1.02-1.04	3e-08
rs1402398	Insomnia symptoms (never/rarely vs. sometimes/usually)	30804566	rs12713372	chr2:58377014	C=0.507, T=0.493	0.202649	0.608077	0.565758	1.02	1.01-1.03	8e-09
rs1402398	Insomnia symptoms (never/rarely vs. usually)	30804566	rs12713372	chr2:58377014	C=0.507, T=0.493	0.202649	0.608077	0.565758	1.02	1.01-1.03	8e-06
rs1402398	Microalbumin urine	38116116	rs12996679	chr2:58378942	C=0.652, T=0.348	0.102234	0.599202	NR	NA	NA	5e-09
rs1402398	Schizophrenia	31740837	rs848293	chr2:58382490	A=0.569, G=0.431	0.133762	0.575972	NR	1.1236	NA	9e-17
rs1402398	Depression	29942085	rs848293	chr2:58382490	A=0.569, G=0.431	0.133762	0.575972	NR	5.644	NA	2e-08
rs1402398	Waist circumference adjusted for body mass index	34021172	rs848293	chr2:58382490	A=0.569, G=0.431	0.133762	0.575972	NR	0.018381	0.012-0.024	3e-09
rs1402398	A body shape index	34021172	rs848293	chr2:58382490	A=0.569, G=0.431	0.133762	0.575972	NR	0.0189551	0.013-0.025	1e-09
rs1402398	Schizophrenia	31740837	rs7596038	chr2:58383820	C=0.523, T=0.477	0.208504	0.597147	NR	1.08861	1.07-1.11	7e-22
rs1402398	Neuroticism	29942085	rs7596038	chr2:58383820	C=0.523, T=0.477	0.208504	0.597147	NR	5.593	NA	2e-08
rs1402398	Schizophrenia	29483656	rs7596038	chr2:58383820	C=0.523, T=0.477	0.208504	0.597147	NR	1.07	1.05-1.09	2e-12
rs1402398	Schizophrenia	30285260	rs7596038	chr2:58383820	C=0.523, T=0.477	0.208504	0.597147	NR	1.07643	1.06-1.1	1e-13
rs1402398	Schizophrenia	30285260	rs7596038	chr2:58383820	C=0.523, T=0.477	0.208504	0.597147	NR	1.06826	1.05-1.09	2e-09
rs1402398	Neuroticism	29255261	rs7596038	chr2:58383820	C=0.523, T=0.477	0.208504	0.597147	0.4349	5.947	NA	3e-09
rs1402398	Feeling miserable	29500382	rs848286	chr2:58394543	C=0.351, T=0.649	0.309074	0.559619	0.36899	6.69	NA	2e-11
rs1402398	Waist-to-hip ratio adjusted for BMI	31669095	rs848286	chr2:58394543	C=0.351, T=0.649	0.309074	0.559619	NR	NA	NA	2e-09
rs1402398	Waist-to-hip ratio adjusted for BMI	34021172	rs1100190	chr2:58399905	C=0.255, G=0.745	0.395458	0.784201	NR	0.0203503	0.014-0.027	7e-10
rs1402398	Waist-hip index	34021172	rs1100190	chr2:58399905	C=0.255, G=0.745	0.395458	0.784201	NR	0.0214349	0.015-0.028	8e-11
rs1402398	Fruit consumption	32066663	rs72618695	chr2:58462616	C=0.747, G=0.253	0.40116	0.794421	NR	0.0159516	0.011-0.021	5e-10
rs1402398	Experiencing mood swings	29500382	rs11690710	chr2:58484172	A=0.748, G=0.252	0.427408	0.822605	0.341755	5.6	NA	2e-08
rs1402398	Waist-to-hip ratio adjusted for BMI	34021172	rs138378949	chr2:58491770	C=0.708, T=0.292	0.253487	0.572374	NR	0.0204924	0.014-0.027	2e-09
rs1402398	Waist circumference adjusted for body mass index	34021172	rs138378949	chr2:58491770	C=0.708, T=0.292	0.253487	0.572374	NR	0.0217354	0.015-0.028	9e-11
rs1402398	Waist-hip index	34021172	rs138378949	chr2:58491770	C=0.708, T=0.292	0.253487	0.572374	NR	0.0214219	0.015-0.028	3e-10
rs1402398	A body shape index	34021172	rs138378949	chr2:58491770	C=0.708, T=0.292	0.253487	0.572374	NR	0.0228712	0.016-0.029	1e-11
rs1402398	Schizophrenia	26198764	rs9789483	chr2:58492345	A=0.607, G=0.393	0.145399	0.419736	NR	1.05	NA	1e-06
rs1402398	Age at first sexual intercourse	34211149	rs9789483	chr2:58492345	A=0.607, G=0.393	0.145399	0.419736	0.634552	0.0130724	0.0089-0.0173	2e-09
rs1402398	Feeling miserable	29500382	rs59187049	chr2:58494656	C=0.264, T=0.736	0.299281	0.666456	0.304078	6.23	NA	5e-10
rs1402398	Neurociticism	29500382	rs17398913	chr2:58505679	C=0.773, T=0.227	0.306802	0.74556	0.29624	6.08	NA	1e-09
rs1402398	Neuroticism	29942085	rs17398913	chr2:58505679	C=0.773, T=0.227	0.306802	0.74556	NR	5.575	NA	2e-08
rs1441102	Biological sex	33888908	rs1368546	chr2:104057364	C=0.689, T=0.311	0.199879	0.591518	NR	0.0112124	0.0076-0.0148	1e-09
rs1441102	Risk-taking tendency (4-domain principal component model)	30643258	rs1368546	chr2:104057364	C=0.689, T=0.311	0.199879	0.591518	0.4431	0.0159314	0.011-0.021	8e-10
rs1441102	Risk-taking behavior (multivariate analysis)	36324656	rs1368546	chr2:104057364	C=0.689, T=0.311	0.199879	0.591518	NR	NA	NA	2e-16
rs1441102	Reaction time	29844566	rs1433309	chr2:104059283	A=0.69, G=0.31	0.195763	0.583762	NR	0.010155	0.0067-0.0136	6e-09
rs1441102	General risk tolerance (MTAG)	30643258	rs1433309	chr2:104059283	A=0.69, G=0.31	0.195763	0.583762	0.555	0.0079	0.0055-0.0103	3e-11
rs1441102	Age at first sexual intercourse	34211149	rs1368547	chr2:104060788	C=0.689, T=0.311	0.200145	0.591637	0.443264	0.0164561	0.012-0.021	3e-15
rs1441102	Age at first sexual intercourse	27089180	rs1040124	chr2:104069183	A=0.658, G=0.342	0.139844	0.530865	0.56974	0.0218027	0.014-0.029	3e-08
rs1441102	Reaction time (standard GWA)	37106081	rs817225	chr2:104073034	A=0.562, G=0.438	0.132585	0.632759	NR	1.6235	1.04-2.21	4e-08
rs1441102	Smoking initiation (ever regular vs never regular) (MTAG)	30643251	rs266069	chr2:104076420	A=0.455, C=0.545	0.118219	0.61912	0.485	0.0144685	0.012-0.017	4e-41
rs1441102	Smoking initiation	36477530	rs266070	chr2:104076655	A=0.302, G=0.698	0.248387	0.645611	0.537	0.016	0.014-0.018	4e-74
rs1441102	Smoking status (standard GWA)	37106081	rs266070	chr2:104076655	A=0.302, G=0.698	0.248387	0.645611	NR	0.0098529	0.0064-0.0133	2e-08
rs1441102	Smoking status (ever vs never smokers)	30643258	rs1368550	chr2:104078655	C=0.545, T=0.455	0.118219	0.61912	0.5189	0.019237	0.015-0.023	1e-21
rs1441102	Number of sexual partners	30643258	rs266060	chr2:104084861	A=0.635, G=0.365	0.170431	0.616519	0.5349	0.0130084	0.0084-0.0177	4e-08
rs1441102	Smoking initiation (MTAG)	37156939	rs266059	chr2:104084908	A=0.365, G=0.635	0.168739	0.613452	NR	0.0152041	0.012-0.018	1e-19
rs1441102	Externalizing behaviour (multivariate analysis)	34446935	rs266058	chr2:104086428	C=0.458, T=0.542	0.116684	0.618811	0.528	0.016	0.014-0.018	2e-38
rs1441102	Pneumonia	28928442	rs1093422	chr2:104089943	G=0.436, T=0.564	0.133649	0.632463	NR	0.0419	0.023-0.06	9e-06
rs1441102	Smoking initiation	36477530	rs1093422	chr2:104089943	G=0.436, T=0.564	0.133649	0.632463	0.485	0.0167	0.015-0.018	1e-79
rs1441102	Smoking initiation	36477530	rs1093422	chr2:104089943	G=0.436, T=0.564	0.133649	0.632463	0.522	0.015	0.013-0.017	1e-81
rs1441102	Photic sneeze reflex	27182965	rs266053	chr2:104090213	C=0.542, T=0.458	0.116154	0.617154	NR	1.06	1.039-1.083	3e-08
rs1441102	Body mass index	38538606	rs2257063	chr2:104092954	C=0.453, T=0.547	0.119711	0.620511	NR	0.0155279	0.011-0.02	1e-10
rs1441102	Whole body fat mass (UKB data field 23100)	38538606	rs2257063	chr2:104092954	C=0.453, T=0.547	0.119711	0.620511	NR	0.0137472	0.0091-0.0184	7e-09
rs1441102	Fruit consumption	32066663	rs817223	chr2:104094008	C=0.542, T=0.458	0.116154	0.617154	NR	0.0140315	0.0093-0.0188	8e-09
rs1441102	Cannabis smoking or cigarette smoking or schizophrenia	35235886	rs1579547	chr2:104097914	C=0.453, T=0.547	0.119861	0.62065	NR	NA	NA	5e-14
rs1441102	Fish- and plant-related diet	32066663	rs6756149	chr2:104099833	C=0.698, T=0.302	0.250854	0.648502	NR	0.015856	0.011-0.021	7e-11
rs1441102	Personality traits or cognitive traits (multivariate analysis)	37365406	rs6543215	chr2:104118605	C=0.457, T=0.543	0.11938	0.623656	NR	NA	NA	4e-17
rs1441102	Smoking initiation	33082346	rs1901477	chr2:104126983	A=0.546, G=0.454	0.120488	0.623525	NR	0.972	NA	1e-15
rs1441102	Smoking initiation (ever regular vs never regular)	30643251	rs1901477	chr2:104126983	A=0.546, G=0.454	0.120488	0.623525	0.511	0.030437	0.025-0.036	2e-31
rs1441102	Problematic alcohol use	32451486	rs9679319	chr2:104134432	G=0.456, T=0.544	0.118843	0.622003	0.4797	6.01	NA	2e-09
rs1441102	Raw vegetable consumption	32066663	rs147420422	chr2:104139422	-=0.547, AT=0.453	0.121392	0.624349	NR	0.0146591	0.0099-0.0194	2e-09
rs1441102	Smoking initiation	36477530	rs7582785	chr2:104141293	G=0.544, T=0.456	0.118843	0.622003	0.478	0.0143	0.013-0.016	2e-77
rs1441102	Vertex-wise cortical thickness	34910505	rs1597745	chr2:104149470	A=0.82, G=0.18	0.484028	0.75342	0.44	5.49	NA	4e-08
rs1441102	Smoking initiation (ever regular vs never regular)	30679032	rs6720941	chr2:104150791	C=0.699, T=0.301	0.254159	0.650596	0.461	0.0185	0.014-0.023	6e-16
rs1441102	Smoking initiation	30617275	rs6738833	chr2:104150891	C=0.471, T=0.529	0.108355	0.611586	0.33	0.018	0.012-0.024()	9e-14
rs1441102	Water consumption (glasses per day) (UKB data field 1528)	32193382	rs2198234	chr2:104159202	G=0.523, T=0.477	0.122921	0.659271	0.471823	0.0156623	0.012-0.02	8e-14
rs1441102	Body mass index	37280435	rs2198234	chr2:104159202	G=0.523, T=0.477	0.122921	0.659271	NR	0.0128901	0.0091-0.0167	2e-11
rs1441102	Whole body fat mass (UKB data field 23100)	38538606	rs4851029	chr2:104159785	G=0.467, T=0.533	0.130128	0.665403	NR	0.0143481	0.0097-0.019	1e-09
rs1441102	Body mass index	38538606	rs4851029	chr2:104159785	G=0.467, T=0.533	0.130128	0.665403	NR	0.0158586	0.011-0.021	5e-11
rs1441102	Body mass index	36581621	rs4851029	chr2:104159785	G=0.467, T=0.533	0.130128	0.665403	NR	0.0108	0.0079-0.0137	8e-13
rs1441102	F-vegetarian liking (derived food-liking factor)	35585065	rs10168817	chr2:104160383	A=0.43, G=0.57	0.153371	0.670125	0.5051	0.069298	0.048-0.091	4e-10
rs1441102	F-cooking vegetables liking (derived food-liking factor)	35585065	rs10168817	chr2:104160383	A=0.43, G=0.57	0.153371	0.670125	0.5051	0.062936	0.041-0.085	1e-08
rs1441102	Feeling nervous	29500382	rs4851031	chr2:104164950	A=0.534, G=0.466	0.130897	0.666029	0.478049	6	NA	2e-09
rs1441102	Anxiety/tension (special factor of neuroticism)	30867560	rs10174328	chr2:104179699	C=0.726, T=0.274	0.345826	0.711578	NR	0.0086489	0.0057-0.0116	1e-08
rs1441102	Age of smoking initiation (MTAG)	30643251	rs1869073	chr2:104204520	C=0.456, T=0.544	0.140174	0.674434	0.519	0.0142545	0.011-0.017	5e-22
rs1441102	Cannabis use disorder (MTAG)	37156939	rs1823673	chr2:104234628	C=0.392, T=0.608	0.199307	0.705435	NR	0.02193	0.016-0.028	4e-13
rs1441102	Alcohol use disorder (MTAG)	37156939	rs1823673	chr2:104234628	C=0.392, T=0.608	0.199307	0.705435	NR	0.0194201	0.014-0.025	5e-13
rs1441102	Attention deficit hyperactivity disorder or autism spectrum disorder or intelligence (pleiotropy)	35764056	rs11123965	chr2:104240205	C=0.467, T=0.533	0.130743	0.665904	NR	NA	NA	3e-08
rs1441102	Body mass index	38538606	rs12996374	chr2:104263033	G=0.597, T=0.403	0.186587	0.698388	NR	0.0159824	0.011-0.021	3e-11
rs1441102	Suicidal thoughts and behaviors	36515925	rs142785607	chr2:104267493	G=0.64, T=0.36	0.211894	0.679168	0.51	NA	NA	2e-08
rs1441102	Smoking status (ever vs never smokers)	32231276	rs67716713	chr2:104267572	A=0.612, C=0.388	0.204014	0.707451	0.5134	1.03348	NA	5e-11
rs1441102	Whole body fat mass (UKB data field 23100)	38538606	rs34212081	chr2:104267777	A=0.611, C=0.389	0.202884	0.706974	NR	0.0144146	0.0098-0.0191	1e-09
rs1441102	Smoking status	30595370	rs264974	chr2:104268285	A=0.612, T=0.388	0.203109	0.707069	NR	NA	NA	9e-17
rs1441102	Reaction time	29844566	rs264979	chr2:104269262	A=0.397, T=0.603	0.192303	0.701086	NR	0.012573	0.0092-0.016	6e-13
rs1441102	Reaction time	32895543	rs264979	chr2:104269262	A=0.397, T=0.603	0.192303	0.701086	NR	NA	NA	6e-13
rs1441102	Genetic generalized epilepsy	37653029	rs264980	chr2:104269979	C=0.431, T=0.569	0.160129	0.685287	NR	NA	NA	5e-09
rs1441102	Lifetime smoking	34855049	rs264921	chr2:104273554	A=0.391, G=0.609	0.199973	0.705724	NR	NA	NA	1e-17
rs1441102	Lifetime smoking (without educational attainment)	34855049	rs264921	chr2:104273554	A=0.391, G=0.609	0.199973	0.705724	NR	NA	NA	1e-12
rs1441102	Feeling nervous	29500382	rs264923	chr2:104275976	C=0.431, T=0.569	0.160747	0.686888	0.482286	5.82	NA	6e-09
rs1441102	HIV-1 viral setpoint	22174851	rs264943	chr2:104298541	A=0.728, C=0.272	0.345738	0.708276	NR	NA	NA	7e-06
rs1441102	F-savoury food liking (derived food-liking factor)	35585065	rs921966	chr2:104319974	C=0.781, T=0.219	0.38185	0.64359	0.6054	0.0739	0.051-0.097	4e-10
rs1441102	Vegetable consumption	33693791	rs1598778	chr2:104333462	A=0.513, T=0.487	0.100232	0.639975	0.467	0.011	0.0071-0.0149	6e-09
rs1441102	Reaction time	29844566	rs12712181	chr2:104354232	A=0.275, G=0.725	0.259609	0.618385	NR	0.010198	0.0068-0.0136	5e-09
rs1441102	Smoking initiation	36477530	rs12712181	chr2:104354232	A=0.275, G=0.725	0.259609	0.618385	0.581	0.0146	0.013-0.016	9e-61
rs1441102	F-sauces liking (derived food-liking factor)	35585065	rs671722	chr2:104387855	A=0.779, G=0.221	0.491457	0.73611	0.5871	0.08135	0.054-0.109	7e-09
rs1441102	Insomnia	30804565	rs72820274	chr2:104412924	A=0.175, G=0.825	0.746872	0.952665	0.417	1.035	1.02-1.05	1e-08
rs1441102	Body mass index	34594039	rs72820274	chr2:104412924	A=0.175, G=0.825	0.746872	0.952665	NR	0.0163	0.012-0.021	6e-12
rs1441102	Weight	34594039	rs72820274	chr2:104412924	A=0.175, G=0.825	0.746872	0.952665	NR	0.0121	0.008-0.0162	8e-09
rs1441102	BMI (standard GWA)	37106081	rs72820274	chr2:104412924	A=0.175, G=0.825	0.746872	0.952665	NR	0.075189	0.05-0.1	4e-09
rs1441102	Body mass index	30595370	rs6707445	chr2:104420858	A=0.188, G=0.812	0.814904	0.95445	NR	NA	NA	1e-12
rs1441102	Body mass index	37280435	rs6707445	chr2:104420858	A=0.188, G=0.812	0.814904	0.95445	NR	0.0142164	0.01-0.018	1e-13
rs1441102	Pain (pleiotropy)	37844115	rs17343925	chr2:104426377	G=0.809, T=0.191	0.792644	0.929165	NR	0.014	0.0094-0.0186	2e-09
rs1441102	Leisure screen time	36071172	rs62151809	chr2:104433256	C=0.809, T=0.191	0.794884	0.930477	0.547	0.023	0.015-0.031	4e-09
rs1441102	Genetic generalized epilepsy	37653029	rs62151809	chr2:104433256	C=0.809, T=0.191	0.794884	0.930477	NR	NA	NA	1e-11
rs1441102	Childhood aggressive behavior	34330890	rs2570496	chr2:104442942	G=0.55, T=0.45	0.195486	0.787523	0.59673	0.011421	0.0064-0.0164	7e-06
rs1441102	Refractive error	32231278	rs2570495	chr2:104443942	C=0.549, T=0.451	0.194899	0.787292	NR	NA	NA	5e-15
rs1441102	Highest math class taken (MTAG)	30038396	rs2570495	chr2:104443942	C=0.549, T=0.451	0.194899	0.787292	0.5954	0.013	0.0097-0.0163	8e-15
rs1441102	Leisure sedentary behaviour (television watching)	32317632	rs2916251	chr2:104447052	G=0.606, T=0.394	0.25805	0.807069	NR	0.016593	0.012-0.021	2e-13
rs1441102	Smoking cessation	36477530	rs2916251	chr2:104447052	G=0.606, T=0.394	0.25805	0.807069	0.512	0.00833	0.0056-0.0111	4e-09
rs1441102	Smoking cessation	36477530	rs2916251	chr2:104447052	G=0.606, T=0.394	0.25805	0.807069	0.498	0.00828	0.0057-0.0108	3e-10
rs1441102	Body mass index	38538606	rs2916251	chr2:104447052	G=0.606, T=0.394	0.25805	0.807069	NR	0.0161911	0.011-0.021	1e-10
rs1441102	Whole body fat mass (UKB data field 23100)	38538606	rs2916251	chr2:104447052	G=0.606, T=0.394	0.25805	0.807069	NR	0.0144115	0.0096-0.0192	5e-09
rs1441102	Adult body size	32376654	rs533493779	chr2:104447054	A=0.606, T=0.394	0.25805	0.807069	0.492178	0.00869294	0.0059-0.0115	1e-09
rs1441102	Educational attainment	35361970	rs2570492	chr2:104447905	A=0.538, G=0.462	0.185743	0.786411	0.3964	0.012994	0.011-0.015	6e-34
rs1441102	Smoking initiation	36477530	rs2570492	chr2:104447905	A=0.538, G=0.462	0.185743	0.786411	0.57	0.0102	0.0087-0.0117	2e-50
rs1441102	Highest math class taken	30038396	rs1550536	chr2:104451134	C=0.538, G=0.462	0.185743	0.786411	0.396	0.013	0.0085-0.0175	2e-08
rs1441102	Major depressive disorder (broad)	38177345	rs2582954	chr2:104452335	C=0.448, T=0.552	0.199425	0.791896	0.424	0.0151	0.009-0.0212	1e-06
rs1441102	Depression	34924174	rs2582954	chr2:104452335	C=0.448, T=0.552	0.199425	0.791896	NR	0.0076	NA	2e-08
rs1441102	Childhood aggressive behavior	34330890	rs2570485	chr2:104464467	C=0.617, T=0.383	0.158235	0.99491	0.241775	0.0151028	0.0094-0.0208	2e-07
rs1441102	Depression	37464041	rs2570485	chr2:104464467	C=0.617, T=0.383	0.158235	0.99491	0.752825	0.0222017	0.016-0.029	2e-11
rs1441102	Depression (broad)	29662059	rs2945451	chr2:104469412	A=0.608, T=0.392	0.164381	0.995027	0.2388	0.0073	0.0046-0.01	1e-07
rs1441102	Insomnia	35835914	rs2945451	chr2:104469412	A=0.608, T=0.392	0.164381	0.995027	NR	0.006	0.004-0.008	2e-09
rs1441102	Lifetime smoking index	31689377	rs2678670	chr2:104469564	A=0.208, T=0.792	0.977031	0.996313	0.486	0.013	0.0091-0.0169	3e-10
rs1441102	Smoking status (current vs never)	33082346	rs1441102	chr2:104479862	A=0.205, T=0.795	1	1	NR	0.95	NA	5e-08
rs1441102	Reaction time	29844566	rs1441102	chr2:104479862	A=0.205, T=0.795	1	1	NR	0.0095365	0.0061-0.013	5e-08
rs1441102	Depressive symptoms	30643256	rs1441102	chr2:104479862	A=0.205, T=0.795	1	1	0.502347	0.007038	0.0045-0.0096	4e-08
rs1441102	Vertex-wise cortical surface area	34910505	rs6705778	chr2:104490395	C=0.724, G=0.276	0.551068	0.901855	0.29	6.44	NA	1e-10
rs1441102	Brain morphology (MOSTest)	35164939	rs10169946	chr2:104505778	A=0.252, G=0.748	0.614157	0.894615	NR	NA	NA	2e-09
rs1441102	Self-reported math ability	30038396	rs2610701	chr2:104517890	C=0.196, T=0.804	0.360233	0.616471	0.4938	0.0126	0.0089-0.0163	1e-10
rs1441102	Highest math class taken (MTAG)	30038396	rs2582974	chr2:104578923	C=0.822, T=0.178	0.252438	0.547805	0.4012	0.0092	0.0059-0.0125	4e-08
rs1441102	Educational attainment	35361970	rs2582974	chr2:104578923	C=0.822, T=0.178	0.252438	0.547805	0.4021	0.00835796	0.0061-0.0106	5e-13
rs1441102	Externalizing behaviour (multivariate analysis)	34446935	rs12621166	chr2:104604583	A=0.768, C=0.232	0.215635	0.501975	0.552	0.009	0.007-0.011	2e-13
rs1441102	Chin dimples	27182965	rs10175706	chr2:104631814	C=0.755, T=0.245	0.221252	0.527847	NR	1.17233	1.14-1.21	1e-27
rs1441102	Smoking initiation (ever regular vs never regular) (MTAG)	30643251	rs7568863	chr2:104642666	A=0.245, T=0.755	0.218701	0.524228	0.393	0.00905125	0.0069-0.0112	3e-16
rs1441102	Insomnia	35835914	rs6543238	chr2:104659818	A=0.246, C=0.754	0.220566	0.527597	NR	0.007	0.005-0.009	6e-09
rs1441102	Smoking initiation	36477530	rs6750524	chr2:104696491	A=0.244, C=0.756	0.218649	0.523317	0.53141	0.016	0.011-0.021	2e-09
rs1441102	Facial morphology (jaw slope 2)	33547071	rs12472263	chr2:104712142	A=0.298, G=0.702	0.148604	0.494881	NR	NA	NA	2e-08
rs1487945	Genetic generalized epilepsy	37653029	rs1487946	chr21:21675842	A=0.449, G=0.551	0.974478	0.997556	NR	NA	NA	4e-08
rs1487945	Arachidonoylcarnitine (C20:4) levels in elite athletes	31882771	rs2032203	chr21:21676974	C=0.439, T=0.561	0.938928	1	NR	0.30032	0.17-0.43	4e-06
rs16940000	3-hydroxypropylmercapturic acid levels in smokers	26053186	rs75676075	chr15:87757778	A=0.145, G=0.855	0.623879	0.802542	NR	0.5371	NA	7e-06
rs17276565	Educational attainment	35361970	rs66513368	chr16:82833448	A=0.918, G=0.082	0.309741	0.617583	0.9002	0.012568	0.0091-0.016	6e-13
rs1822998	Coronary artery calcified atherosclerotic plaque (90 or 130 HU threshold) in type 2 diabetes	29221444	rs11794666	chr9:31665125	A=0.121, C=0.879	0.487499	0.721027	NR	0.123	0.052-0.194	5e-06
rs1940476	Cleft palate	28054174	rs2260433	chr11:102507415	G=0.546, T=0.454	0.893811	0.959976	NR	1.74	1.39-2.17	9e-06
rs1940476	Blood protein levels	27532455	rs4433535	chr11:102514861	C=0.275, T=0.725	0.234358	0.847701	NR	0.237	NA	7e-07
rs1940476	Blood protein levels	30072576	rs2846714	chr11:102526610	G=0.192, T=0.808	0.249556	0.949725	0.767656	0.228641	0.17-0.29	2e-14
rs1940476	Serum levels of protein MMP8	35078996	rs2846701	chr11:102571814	A=0.494, G=0.506	0.539459	0.783058	0.4644	0.15045	0.11-0.19	6e-15
rs1940476	Epilepsy	25087078	rs1939012	chr11:102595135	C=0.615, T=0.385	0.156681	0.539807	0.4	1.12	1.07-1.17	2e-08
rs2037305	Body mass index	30595370	rs1805207	chr3:180775134	C=0.227, T=0.773	0.455208	0.877652	NR	NA	NA	1e-08
rs2037305	Body mass index	37280435	rs1805207	chr3:180775134	C=0.227, T=0.773	0.455208	0.877652	NR	0.011044	0.0071-0.015	3e-08
rs2037305	Insomnia	30804565	rs2216427	chr3:180785697	C=0.496, G=0.504	0.140537	0.892791	0.6527	1.036	1.02-1.05	2e-08
rs2037305	Insomnia	35835914	rs2216427	chr3:180785697	C=0.496, G=0.504	0.140537	0.892791	NR	0.007	0.005-0.009	4e-14
rs2037305	Smoking initiation (ever regular vs never regular) (MTAG)	30643251	rs2718791	chr3:180931395	C=0.223, T=0.777	0.485785	0.897356	0.352	0.00695152	0.0047-0.0092	1e-09
rs2037305	Educational attainment (years of education)	30038396	rs2718791	chr3:180931395	C=0.223, T=0.777	0.485785	0.897356	0.6452	0.0081	0.0052-0.011	4e-08
rs2037305	Smoking initiation	36477530	rs2718791	chr3:180931395	C=0.223, T=0.777	0.485785	0.897356	0.353	0.00748	0.0057-0.0093	1e-16
rs2037305	Smoking initiation	36477530	rs2718791	chr3:180931395	C=0.223, T=0.777	0.485785	0.897356	0.332	0.00663	0.005-0.0082	6e-16
rs2037305	Insomnia	35835914	rs3109467	chr3:180941868	A=0.565, G=0.435	0.122081	0.956499	NR	0.009	0.007-0.011	2e-11
rs2037305	Educational attainment	35361970	rs2718772	chr3:180943426	A=0.776, G=0.224	0.485906	0.899018	0.6442	0.00901539	0.0069-0.0112	2e-16
rs2037305	Body mass index (MTAG)	36376304	rs2718786	chr3:180952891	A=0.59, G=0.41	0.204711	0.90607	NR	0.011532	0.0081-0.015	4e-11
rs2150861	Breast cancer x adult height interaction	37559094	rs80018847	chr9:28326896	A=0.895, G=0.105	0.362939	0.984994	NR	0.94	0.92-0.96	4e-08
rs2150861	Breast cancer x adult height interaction	37559094	rs1360506	chr9:28339154	C=0.817, G=0.183	0.441461	0.785214	NR	0.95	0.93-0.98	2e-07
rs2241759	Water consumption (glasses per day) (UKB data field 1528)	32193382	rs2339975	chr2:24701645	C=0.568, G=0.432	0.324061	0.639454	0.418889	0.014116	0.0099-0.0183	3e-11
rs2241759	Low density lipoprotein cholesterol levels	34887591	rs11884143	chr2:24712930	C=0.287, G=0.713	0.149519	0.597372	0.361211	0.0325041	0.023-0.042	3e-10
rs2241759	Total cholesterol levels	34887591	rs11884143	chr2:24712930	C=0.287, G=0.713	0.149519	0.597372	0.360989	0.0359043	0.026-0.045	9e-13
rs2241759	Peak expiratory flow	36641522	rs12478071	chr2:24723744	A=0.66, G=0.34	0.159347	0.543963	NR	NA	NA	3e-08
rs2241759	Waist circumference adjusted for body mass index	28448500	rs2044148	chr2:24737833	A=0.103, G=0.897	0.100407	0.916334	0.2072	0.0249	0.016-0.034	2e-08
rs2241759	Waist circumference adjusted for BMI (joint analysis main effects and physical activity interaction)	28448500	rs2044148	chr2:24737833	A=0.103, G=0.897	0.100407	0.916334	0.2072	NA	NA	7e-07
rs2241759	Body mass index	30108127	rs2044148	chr2:24737833	A=0.103, G=0.897	0.100407	0.916334	NR	0.02	NA	3e-10
rs2241759	Body mass index	35051171	rs9752152	chr2:24757564	C=0.459, T=0.541	0.268676	0.574471	NR	0.04371	0.025-0.062	5e-06
rs2241759	Waist circumference adjusted for body mass index	31669095	rs11688048	chr2:24807533	C=0.106, T=0.894	0.103124	0.914846	NR	NA	NA	1e-12
rs2241759	Body mass index	36581621	rs11677500	chr2:24846815	A=0.517, G=0.483	0.19148	0.46257	NR	0.0092	0.0063-0.0121	3e-10
rs2241759	Body mass index (MTAG)	36376304	rs11677500	chr2:24846815	A=0.517, G=0.483	0.19148	0.46257	NR	0.00973	0.0066-0.0129	2e-09
rs2241759	FVC	36641522	rs11895626	chr2:24892032	C=0.109, T=0.891	0.104702	0.906565	NR	NA	NA	3e-15
rs2241759	Body mass index	35051171	rs3943680	chr2:24912020	A=0.451, C=0.549	0.27697	0.592979	NR	0.0439	0.025-0.063	4e-06
rs2241759	Triglyceride levels	35884923	rs56293917	chr2:24936417	A=0.781, G=0.219	0.100168	0.585417	NR	1.942	1.1-2.78	6e-06
rs2241759	Lung adenocarcinoma	28604730	rs2083389	chr2:24967724	C=0.186, T=0.814	0.113929	0.691088	0.252766	1.08611	1.047160026-1.126513142	9e-06
rs2241759	Bioavailable testosterone levels	32042192	rs62144584	chr2:25004937	C=0.216, T=0.784	0.113073	0.627116	0.728206	0.0188548	0.013-0.024	2e-10
rs2241759	Short sleep duration (<5 hours)	37770476	rs62144584	chr2:25004937	C=0.216, T=0.784	0.113073	0.627116	NR	NA	NA	2e-08
rs2241759	Multiple sclerosis	24076602	rs4665719	chr2:25017860	C=0.306, T=0.694	0.135786	0.542921	0.25	1.08	NA	3e-09
rs2241759	Red cell distribution width	30595370	rs34294368	chr2:25031106	A=0.367, G=0.633	0.265199	0.690181	NR	NA	NA	6e-08
rs2241759	Peginterferon alfa-2a treatment response in chronic hepatitis B infection	30972912	rs1550115	chr2:25041620	C=0.312, T=0.688	0.127138	0.518514	NR	1.78571	NA	7e-06
rs2241759	Coronary artery disease	29212778	rs1550115	chr2:25041620	C=0.312, T=0.688	0.127138	0.518514	0.7413	0.0321	0.02-0.044	3e-07
rs2241759	Menarche (age at onset)	30595370	rs11125803	chr2:25052177	C=0.321, T=0.679	0.111913	0.47626	NR	NA	NA	2e-10
rs2241759	Multiple sclerosis	31604244	rs11125803	chr2:25052177	C=0.321, T=0.679	0.111913	0.47626	NR	1.07089	NA	5e-10
rs2241759	Short sleep duration (<5 hours)	37770476	rs11689042	chr2:25057054	C=0.138, G=0.862	0.158855	0.974528	NR	NA	NA	8e-09
rs2241759	Short sleep duration (<5 hours)	37770476	rs11689042	chr2:25057054	C=0.138, G=0.862	0.158855	0.974528	NR	0.0457	0.03-0.061	6e-09
rs2241759	Hip circumference adjusted for BMI	34021172	rs62140608	chr2:25070992	C=0.137, T=0.863	0.158757	0.979986	NR	0.0227681	0.016-0.029	1e-12
rs2356752	interferon-related traits	33104735	rs6509141	chr19:44613119	C=0.191, T=0.809	0.167749	0.781988	0.139	NA	NA	6e-06
rs2356752	C-reactive protein levels (MTAG)	36376304	rs7253196	chr19:44711465	A=0.562, G=0.438	0.680333	0.866794	NR	0.0142	0.01-0.018	2e-12
rs2356752	Systolic blood pressure	38689001	rs2125578	chr19:44746657	C=0.586, T=0.414	0.594446	0.850244	NR	0.1126	0.066-0.159	3e-06
rs2356752	Diastolic blood pressure	38689001	rs2125578	chr19:44746657	C=0.586, T=0.414	0.594446	0.850244	NR	0.0833	0.054-0.113	3e-08
rs2356752	interferon-related traits	33104735	rs8107369	chr19:44836126	G=0.835, T=0.165	0.17564	0.87397	0.171	NA	NA	2e-06
rs2356752	C-reactive protein levels	31900758	rs6509155	chr19:44870772	C=0.647, G=0.353	0.145474	0.557598	0.716108	0.0162819	0.012-0.021	5e-14
rs2356752	Prostate cancer	29356057	rs2571082	chr19:44875988	A=0.436, G=0.564	0.169231	0.433716	0.72	1.76	1.38-2.25	7e-06
rs2463699	Educational attainment	35361970	rs502506	chr6:72724390	A=0.617, G=0.383	0.118945	0.484565	0.4944	0.00668832	0.0046-0.0087	2e-10
rs2463699	Vertigo	34620984	rs9360524	chr6:72793417	C=0.68, G=0.32	0.174146	0.51109	NR	0.96696	NA	9e-06
rs2463699	Acute urticaria and angioedema (non-steroidal anti-inflammatory drug-induced)	24236485	rs2249625	chr6:72906753	A=0.36, G=0.64	0.559909	1	0.3821	2.24	1.55-3.24	5e-06
rs2585398	Educational attainment (MTAG)	30038396	rs3027279	chr17:8027593	G=0.738, T=0.262	0.11966	0.409587	0.5976	0.0084	0.0059-0.0109	4e-10
rs2585398	Body surface area	36502284	rs3027279	chr17:8027593	G=0.738, T=0.262	0.11966	0.409587	NR	0.00279918	0.002-0.0036	2e-11
rs2585398	IgA nephropathy	37337107	rs9913189	chr17:8038789	A=0.692, C=0.308	0.288646	0.56794	NR	1.147	NA	9e-06
rs2585398	Major depressive disorder (broad)	38177345	rs2585399	chr17:8054759	A=0.469, G=0.531	0.562399	0.998868	0.5621	0.015	0.0089-0.0211	2e-06
rs2585398	Major depressive disorder	34045744	rs2585399	chr17:8054759	A=0.469, G=0.531	0.562399	0.998868	NR	0.0164	NA	4e-09
rs2585398	Depression	37464041	rs2585399	chr17:8054759	A=0.469, G=0.531	0.562399	0.998868	0.39465	0.0170953	0.011-0.023	1e-08
rs2585398	HDL cholesterol levels	32203549	rs2585398	chr17:8054860	A=0.332, C=0.668	1	1	0.450505	0.0129471	0.0092-0.0167	2e-11
rs2585398	Genetic generalized epilepsy	37653029	rs2585398	chr17:8054860	A=0.332, C=0.668	1	1	NR	NA	NA	2e-10
rs2585398	Morning person	30595370	rs2518022	chr17:8057367	C=0.758, T=0.242	0.156722	0.992558	NR	NA	NA	5e-15
rs2585398	Morningness	30804565	rs2518022	chr17:8057367	C=0.758, T=0.242	0.156722	0.992558	0.08555	0.032	0.024-0.04	2e-16
rs2585398	Urinary potassium excretion	31409800	rs12944041	chr17:8073097	A=0.322, G=0.678	0.751471	0.886762	0.449877	0.00700048	0.0046-0.0094	7e-09
rs2585398	Leukocyte telomere length	37216007	rs6503089	chr17:8073296	C=0.605, T=0.395	0.321148	0.993916	NR	0.0361	0.024-0.048	1e-08
rs2585398	Diastolic blood pressure	30224653	rs8069739	chr17:8078765	C=0.632, T=0.368	0.155436	0.733372	0.32	0.1082	0.077-0.14	2e-11
rs2585398	Systolic blood pressure	38689001	rs8069739	chr17:8078765	C=0.632, T=0.368	0.155436	0.733372	NR	0.1597	0.11-0.21	4e-10
rs2585398	Diastolic blood pressure	38689001	rs8069739	chr17:8078765	C=0.632, T=0.368	0.155436	0.733372	NR	0.1072	0.076-0.139	2e-11
rs2585398	Apolipoprotein A1 levels	32203549	rs7503353	chr17:8107979	G=0.702, T=0.298	0.590039	0.830643	0.467984	0.0135036	0.0096-0.0174	8e-12
rs2585398	Neuroticism	30595370	rs6503091	chr17:8109598	A=0.458, G=0.542	0.246631	0.647281	NR	NA	NA	8e-09
rs2585398	High density lipoprotein cholesterol levels	34887591	rs6503091	chr17:8109598	A=0.458, G=0.542	0.246631	0.647281	NR	NA	NA	3e-11
rs2585398	High density lipoprotein cholesterol levels	34887591	rs6503091	chr17:8109598	A=0.458, G=0.542	0.246631	0.647281	0.610194	0.0105406	0.0078-0.0133	1e-08
rs2585398	Personality traits or cognitive traits (multivariate analysis)	37365406	rs6503091	chr17:8109598	A=0.458, G=0.542	0.246631	0.647281	NR	NA	NA	2e-14
rs2585398	Monocyte count	34594039	rs12938531	chr17:8125541	A=0.667, G=0.333	0.401857	0.635635	NR	0.0143	0.01-0.018	2e-11
rs2585398	Never eat sugar vs no sugar restrictions (UKB data field 6144)	32193382	rs12938531	chr17:8125541	A=0.667, G=0.333	0.401857	0.635635	0.495683	0.0118827	0.0079-0.0159	4e-09
rs2585398	Retinal vascular fractal density	34743558	rs748812224	chr17:8144923	-=0.563, A=0.437	0.109971	0.534373	0.64152	0.035495	0.022-0.049	6e-07
rs2585398	Retinal vascular fractal dimension	34743558	rs748812224	chr17:8144923	-=0.563, A=0.437	0.109971	0.534373	0.64152	0.031065	0.017-0.045	9e-06
rs2585398	Hematocrit	27863252	rs4791641	chr17:8161149	C=0.661, T=0.339	0.35536	0.605268	0.502	0.0295539	0.023-0.036	5e-17
rs2585398	LDL cholesterol	26780889	rs4791641	chr17:8161149	C=0.661, T=0.339	0.35536	0.605268	NR	0.021	0.013-0.029	1e-08
rs2585398	Red blood cell count	32888494	rs4791641	chr17:8161149	C=0.661, T=0.339	0.35536	0.605268	0.503083	0.0203156	0.016-0.025	3e-20
rs2585398	Hemoglobin levels	32327693	rs4791641	chr17:8161149	C=0.661, T=0.339	0.35536	0.605268	NR	0.02	NA	1e-12
rs2585398	Hemoglobin concentration	27863252	rs4791641	chr17:8161149	C=0.661, T=0.339	0.35536	0.605268	0.502	0.0228504	0.016-0.03	1e-10
rs2585398	LDL cholesterol levels	28334899	rs4791641	chr17:8161149	C=0.661, T=0.339	0.35536	0.605268	0.543	0.0202	0.013-0.027()	1e-07
rs2585398	Red blood cell count	27863252	rs4791641	chr17:8161149	C=0.661, T=0.339	0.35536	0.605268	0.502	0.0233272	0.016-0.03	5e-11
rs2585398	Hematocrit	34594039	rs4791641	chr17:8161149	C=0.661, T=0.339	0.35536	0.605268	NR	0.0144	0.011-0.018	2e-16
rs2585398	Hemoglobin concentration	35964923	rs4791641	chr17:8161149	C=0.661, T=0.339	0.35536	0.605268	0.4968	0.01861	NA	2e-08
rs2585398	Initial pursuit acceleration	29064472	rs56309584	chr17:8164352	A=0.717, C=0.283	0.138624	0.840609	0.3146	NA	NA	9e-06
rs2585398	Treprostinil dose in pulmonary arterial hypertension	35383711	rs4792722	chr17:8186138	A=0.507, G=0.493	0.104334	0.464554	0.235	20.2	11.83-28.57﻿//	8e-06
rs2585398	Platelet distribution width	32888494	rs9908765	chr17:8214427	A=0.62, G=0.38	0.188352	0.481457	0.492039	0.023319	0.019-0.028	3e-25
rs2585398	White blood cell count	30595370	rs9908765	chr17:8214427	A=0.62, G=0.38	0.188352	0.481457	NR	NA	NA	4e-15
rs2585398	Gamma glutamyl transpeptidase	34594039	rs9908765	chr17:8214427	A=0.62, G=0.38	0.188352	0.481457	NR	0.0125	0.0086-0.0164	3e-10
rs2585398	Lymphocyte count	34594039	rs9908765	chr17:8214427	A=0.62, G=0.38	0.188352	0.481457	NR	0.0129	0.0086-0.0172	4e-09
rs2585398	Low density lipoprotein cholesterol levels	34887591	rs9908765	chr17:8214427	A=0.62, G=0.38	0.188352	0.481457	NR	NA	NA	5e-21
rs2585398	Hematocrit	32888493	rs871841	chr17:8216468	C=0.621, T=0.379	0.18021	0.470338	0.565545	NA	NA	8e-36
rs2585398	Hematocrit	32888493	rs871841	chr17:8216468	C=0.621, T=0.379	0.18021	0.470338	0.501726	0.023961	0.02-0.028	1e-37
rs2585398	Hematocrit	32888494	rs871841	chr17:8216468	C=0.621, T=0.379	0.18021	0.470338	0.498008	0.0196292	0.015-0.024	2e-17
rs2585398	Hemoglobin	32888494	rs871841	chr17:8216468	C=0.621, T=0.379	0.18021	0.470338	0.498004	0.0205279	0.016-0.025	2e-20
rs2585398	Hemoglobin levels	32327693	rs871841	chr17:8216468	C=0.621, T=0.379	0.18021	0.470338	NR	0.017	NA	5e-15
rs2585398	Waist-hip index	34021172	rs871841	chr17:8216468	C=0.621, T=0.379	0.18021	0.470338	NR	0.0173104	0.012-0.023	8e-10
rs2585398	LDL cholesterol	30275531	rs871841	chr17:8216468	C=0.621, T=0.379	0.18021	0.470338	0.4615	0.0148	0.0097-0.0199-1	2e-08
rs2585398	Waist-to-hip ratio adjusted for BMI	34021172	rs871841	chr17:8216468	C=0.621, T=0.379	0.18021	0.470338	NR	0.0168543	0.011-0.022	2e-09
rs2585398	Total cholesterol levels	29083408	rs871841	chr17:8216468	C=0.621, T=0.379	0.18021	0.470338	NR	0.015038	0.011-0.019	6e-16
rs2585398	Total cholesterol levels	29083408	rs871841	chr17:8216468	C=0.621, T=0.379	0.18021	0.470338	0.5	0.016	NA	8e-08
rs2585398	Total cholesterol levels	34887591	rs871841	chr17:8216468	C=0.621, T=0.379	0.18021	0.470338	NR	NA	NA	4e-26
rs2585398	Gamma glutamyl transferase levels	38632349	rs871841	chr17:8216468	C=0.621, T=0.379	0.18021	0.470338	NR	0.0036	0.0026-0.0046	4e-12
rs2585398	Waist-to-hip ratio adjusted for BMI	30239722	rs2270445	chr17:8219478	A=0.37, G=0.63	0.200029	0.48632	0.5119	0.0109	0.0074-0.0144	1e-09
rs2585398	Total testosterone levels	32042192	rs2270445	chr17:8219478	A=0.37, G=0.63	0.200029	0.48632	0.48696	0.0171622	0.012-0.023	5e-10
rs2585398	Total cholesterol levels	30275531	rs2270445	chr17:8219478	A=0.37, G=0.63	0.200029	0.48632	0.4596	0.0153	0.01-0.021-1	2e-08
rs2585398	Low density lipoprotein cholesterol levels	34887591	rs2270445	chr17:8219478	A=0.37, G=0.63	0.200029	0.48632	0.482762	0.0141398	0.011-0.017	3e-18
rs2585398	Total cholesterol levels	34887591	rs2270445	chr17:8219478	A=0.37, G=0.63	0.200029	0.48632	0.4816	0.0151557	0.013-0.018	8e-21
rs2585398	Non-HDL cholesterol levels	34887591	rs2270445	chr17:8219478	A=0.37, G=0.63	0.200029	0.48632	0.520834	0.0138883	0.011-0.017	6e-13
rs2585398	Non-HDL cholesterol levels	34887591	rs2270445	chr17:8219478	A=0.37, G=0.63	0.200029	0.48632	NR	NA	NA	9e-14
rs2585398	Insulin levels	34304350	rs4792346	chr17:8257613	C=0.285, T=0.715	0.118807	0.385376	0.27	0.51	NA	3e-06
rs2585398	Red blood cell count	30595370	rs8074318	chr17:8257981	A=0.368, G=0.632	0.101496	0.344639	NR	NA	NA	2e-10
rs2585398	Neuroticism general factor	37783279	rs398767	chr17:8260366	A=0.718, G=0.282	0.114892	0.381216	NR	0.0043379	0.0026-0.0061	7e-07
rs2612767	Chronic obstructive pulmonary disease liability (machine learning-based score)	37069358	rs898528	chr17:77166803	C=0.788, T=0.212	0.525776	0.758775	NR	0.0131535	0.0087-0.0176	2e-08
rs2612767	Lower body strength	27325353	rs11867552	chr17:77171895	C=0.584, T=0.416	0.101955	0.696575	0.28	4.54	NA	7e-06
rs2612767	Lung function (FEV1/FVC)	30595370	rs2612765	chr17:77178382	C=0.643, T=0.357	0.399277	0.866459	NR	NA	NA	3e-12
rs2833098	HDL cholesterol	23726366	rs13046373	chr21:32060490	A=0.521, G=0.479	0.439725	0.825208	0.391	0.0226	NA	4e-06
rs2833098	Genetic generalized epilepsy	37653029	rs7277479	chr21:32162017	A=0.225, G=0.775	0.412401	0.99849	NR	NA	NA	9e-12
rs2833098	Generalized epilepsy	30531953	rs2833098	chr21:32183996	A=0.587, G=0.413	1	1	0.38	5.64	NA	2e-08
rs2833098	Gut microbiota (bacterial taxa)	27723756	rs34613612	chr21:32200202	C=0.489, G=0.511	0.451996	0.819103	NR	0.25	NA	6e-10
rs2833098	Gut microbiota (bacterial taxa)	27723756	rs34613612	chr21:32200202	C=0.489, G=0.511	0.451996	0.819103	NR	0.25	NA	6e-10
rs285317	Response to abacavir-containing treatment in HIV-1 infection (virologic failure)	25461247	rs7623430	chr3:36211343	C=0.553, G=0.447	0.18519	0.6301	NR	3.03	NA	7e-06
rs285317	Asthma	29273806	rs9870718	chr3:36239406	C=0.835, T=0.165	0.323783	0.971425	0.64	1.23457	NA	9e-06
rs285317	Genetic generalized epilepsy	37653029	rs9861238	chr3:36326023	A=0.583, G=0.417	0.270468	0.810087	NR	NA	NA	1e-10
rs285317	Celiac disease	23936387	rs2605393	chr3:36409601	G=0.412, T=0.588	0.17402	0.459323	NR	NA	NA	6e-06
rs2898945	Borderline personality disorder	28632202	rs1985762	chr17:48404076	C=0.75, T=0.25	0.105996	0.604957	0.0832	1.6842	1.46-1.91	8e-06
rs2898945	Severe COVID-19 infection	36662838	rs2277630	chr17:48541443	C=0.52, G=0.48	0.503527	0.792394	NR	NA	NA	7e-06
rs2898945	Heel bone mineral density	30598549	rs58383597	chr17:48552455	C=0.814, G=0.186	0.261333	0.995992	0.699942	0.0123105	0.0084-0.0163	1e-09
rs2898945	Estimated glomerular filtration rate (creatinine)	35710981	rs2898945	chr17:48553916	C=0.535, G=0.465	1	1	0.5335	5.454	NA	5e-08
rs2898945	Stimulant dependence	34226506	rs1460212	chr17:48578503	A=0.288, C=0.712	0.270935	0.879027	NR	2.32	NA	8e-06
rs2898945	Visceral fat	22589738	rs6504663	chr17:48591209	A=0.662, G=0.338	0.117686	0.447225	0.76	NA	NA	9e-06
rs2898945	Hip index	34021172	rs116108967	chr17:48617906	A=0.566, G=0.434	0.165291	0.432987	NR	0.0165906	0.011-0.022	2e-08
rs2898945	Heel bone mineral density	30048462	rs6504675	chr17:48634357	C=0.403, T=0.597	0.11245	0.380122	NR	0.0130334	0.0088-0.0172	1e-09
rs2898945	Adventurousness	30643258	rs198535	chr17:48635052	A=0.594, G=0.406	0.102316	0.360792	0.5848	0.012396	0.0085-0.0163	3e-10
rs2905552	Palmitoylcarnitine levels (Biocrates platform)	27073872	rs757423	chr5:136449299	C=0.131, T=0.869	0.104901	0.796112	NR	NA	NA	3e-06
rs2905552	2-tetradecenoyl carnitine levels (Biocrates platform)	27073872	rs757423	chr5:136449299	C=0.131, T=0.869	0.104901	0.796112	NR	NA	NA	6e-07
rs2905552	Mathematical ability	28155865	rs11743006	chr5:136550583	A=0.129, C=0.871	0.11501	0.92507	0.21	2.43	1.67-3.19	6e-10
rs2905552	Body mass index (MTAG)	36376304	rs13189692	chr5:136569448	A=0.342, G=0.658	0.398546	0.835937	NR	0.01023	0.0069-0.0136	2e-09
rs2905552	Body mass index	36581621	rs13163306	chr5:136571959	A=0.342, G=0.658	0.399611	0.837053	NR	0.009	0.0061-0.0119	2e-09
rs2905552	Smoking initiation	36477530	rs13187474	chr5:136581450	C=0.404, G=0.596	0.244902	0.630431	0.672	0.00677	0.0049-0.0087	3e-12
rs2905552	Smoking initiation	36477530	rs13187474	chr5:136581450	C=0.404, G=0.596	0.244902	0.630431	0.666	0.00617	0.0045-0.0079	2e-12
rs2905552	Genetic generalized epilepsy	37653029	rs2905552	chr5:136629284	C=0.477, G=0.523	1	1	NR	NA	NA	2e-10
rs35753438	Pulse pressure	30578418	rs113108263	chr16:71046522	G=0.988, T=0.012	0.126425	0.855059	0.0398	0.729	0.54-0.91	1e-14
rs35753438	Diastolic blood pressure	30578418	rs62039170	chr16:71085671	C=0.012, T=0.988	0.14322	0.894858	0.234	0.5939	0.4-0.79	2e-09
rs35753438	Pulse pressure	35762941	rs62055044	chr16:71386740	G=0.988, T=0.012	0.160614	0.963765	NR	0.433	0.32-0.55	2e-13
rs35753438	Schizophrenia	26198764	rs62055045	chr16:71396661	A=0.08, G=0.92	0.18838	0.48834	NR	1.07527	NA	1e-06
rs35753438	Total cholesterol levels	29507422	rs2434885	chr16:71583859	C=0.89, T=0.11	0.15076	0.519937	0.801	0.043	NA	1e-13
rs35753438	Total cholesterol levels	29507422	rs2434885	chr16:71583859	C=0.89, T=0.11	0.15076	0.519937	NR	0.041	NA	1e-13
rs35753438	Low density lipoprotein cholesterol levels	29507422	rs2434885	chr16:71583859	C=0.89, T=0.11	0.15076	0.519937	0.801	0.044	NA	2e-13
rs35753438	Low density lipoprotein cholesterol levels	29507422	rs2434885	chr16:71583859	C=0.89, T=0.11	0.15076	0.519937	NR	0.041	NA	5e-13
rs35753438	Pulse pressure	30224653	rs62053102	chr16:71654365	A=0.987, T=0.013	0.166555	0.920228	0.9549	0.5352	0.45-0.62	4e-34
rs35753438	Pulse pressure	30578418	rs62053102	chr16:71654365	A=0.987, T=0.013	0.166555	0.920228	0.9562	0.456	0.35-0.56	2e-18
rs35753438	Pulse pressure	35762941	rs62053102	chr16:71654365	A=0.987, T=0.013	0.166555	0.920228	NR	0.494	0.37-0.62	3e-15
rs35753438	Systolic blood pressure	35762941	rs62053102	chr16:71654365	A=0.987, T=0.013	0.166555	0.920228	NR	0.5285	0.35-0.7	4e-09
rs35753438	Serum metabolite levels (CMS)	31636271	rs7186890	chr16:71716524	A=0.922, G=0.078	0.148065	0.425878	NR	0.0943603	NA	2e-22
rs35753438	Serum metabolite levels	31636271	rs7186890	chr16:71716524	A=0.922, G=0.078	0.148065	0.425878	NR	0.0964031	NA	1e-14
rs35753438	Superior temporal sulcus banks volume	31530798	rs11861285	chr16:71827792	C=0.08, T=0.92	0.14406	0.427624	NR	NA	NA	7e-06
rs35753438	Low density lipoprotein cholesterol levels	33462484	rs76702063	chr16:71881640	G=0.949, T=0.051	0.221434	0.532337	NR	0.0306	0.023-0.039	9e-14
rs35753438	Serum alkaline phosphatase levels	33462484	rs76702063	chr16:71881640	G=0.949, T=0.051	0.221434	0.532337	NR	0.0265	0.018-0.035	9e-11
rs35753438	Total cholesterol levels	33462484	rs76702063	chr16:71881640	G=0.949, T=0.051	0.221434	0.532337	NR	0.0284	0.02-0.036	4e-12
rs35753438	Apolipoprotein B levels	33462484	rs76702063	chr16:71881640	G=0.949, T=0.051	0.221434	0.532337	NR	0.0266	0.019-0.035	9e-11
rs35753438	Pulse pressure	35762941	rs62053796	chr16:71966463	A=0.014, G=0.986	0.184239	0.953524	NR	0.4438	0.33-0.56	2e-13
rs3738631	Low density lipoprotein cholesterol levels	33462484	rs221057	chr1:16534255	C=0.733, G=0.267	0.119729	0.859202	NR	0.016	0.011-0.021	4e-09
rs3738631	Sex hormone-binding globulin levels	33462484	rs221057	chr1:16534255	C=0.733, G=0.267	0.119729	0.859202	NR	0.0201	0.014-0.026	2e-12
rs3738631	Serum albumin levels	33462484	rs221057	chr1:16534255	C=0.733, G=0.267	0.119729	0.859202	NR	0.0192	0.014-0.025	1e-11
rs3738631	Alanine aminotransferase levels	33462484	rs221057	chr1:16534255	C=0.733, G=0.267	0.119729	0.859202	NR	0.0272	0.022-0.032	2e-23
rs3738631	Gamma glutamyl transferase levels	33462484	rs221057	chr1:16534255	C=0.733, G=0.267	0.119729	0.859202	NR	0.0661	0.061-0.071	4e-130
rs3738631	Aspartate aminotransferase levels	33462484	rs221057	chr1:16534255	C=0.733, G=0.267	0.119729	0.859202	NR	0.0268	0.022-0.032	9e-23
rs3738631	Apolipoprotein B levels	33462484	rs221057	chr1:16534255	C=0.733, G=0.267	0.119729	0.859202	NR	0.0169	0.012-0.022	6e-10
rs3738631	Educational attainment	35361970	rs221063	chr1:16537289	G=0.773, T=0.227	0.286215	0.658358	0.262	0.00618284	0.0039-0.0085	2e-07
rs3738631	Estimated glomerular filtration rate (creatinine)	35710981	rs41269189	chr1:16555105	C=0.805, T=0.195	0.536944	0.992611	0.303	7.309	NA	3e-13
rs3738631	Estimated glomerular filtration rate	31152163	rs34966560	chr1:16556786	C=0.801, T=0.199	0.549913	0.991319	0.2945	0.0023	0.0017-0.0029	1e-10
rs3738631	Estimated glomerular filtration rate	31152163	rs11260709	chr1:16557691	C=0.172, T=0.828	0.454042	0.988222	0.6799	0.0024	0.0016-0.0032	1e-09
rs3738631	Smoking initiation	36477530	rs6700888	chr1:16558838	A=0.361, C=0.639	0.235603	0.967687	0.422	0.00533	0.0038-0.0069	8e-12
rs3738631	Vertex-wise sulcal depth	34910505	rs4661727	chr1:16568613	C=0.306, T=0.694	0.877368	0.940642	0.34	9.7	NA	3e-22
rs3738631	Cortical surface area	34560273	rs4661727	chr1:16568613	C=0.306, T=0.694	0.877368	0.940642	0.3806	NA	NA	3e-09
rs3738631	Cortical thickness	34560273	rs4661727	chr1:16568613	C=0.306, T=0.694	0.877368	0.940642	0.3806	NA	NA	6e-10
rs3738631	Vertex-wise cortical thickness	34910505	rs4661727	chr1:16568613	C=0.306, T=0.694	0.877368	0.940642	0.34	7.04	NA	2e-12
rs3738631	Body mass index	36581621	rs12069239	chr1:16577908	C=0.271, G=0.729	0.738914	0.941378	NR	0.0078	0.0051-0.0105	1e-08
rs3738631	Vertex-wise cortical surface area	34910505	rs6698317	chr1:16591072	A=0.144, G=0.856	0.303043	0.895761	0.23	5.89	NA	4e-09
rs3738631	Smoking initiation	36477530	rs4291495	chr1:16624078	C=0.637, T=0.363	0.243459	0.9786	0.393	0.00533	0.0036-0.0071	2e-09
rs3738631	Drinks per week	36477530	rs4291495	chr1:16624078	C=0.637, T=0.363	0.243459	0.9786	0.4	0.006	0.0044-0.0076	8e-13
rs3738631	Drinks per week	36477530	rs57563458	chr1:16629869	A=0.358, G=0.642	0.238132	0.980066	0.399	0.00599	0.0043-0.0076	9e-13
rs3738631	Brain morphology (MOSTest)	35164939	rs6663056	chr1:16691023	A=0.738, G=0.262	0.647724	0.901882	NR	NA	NA	1e-09
rs3825075	Age at menarche or uterine leiomyomata (pleiotropy)	38191017	rs56186913	chr11:207698	C=0.58, T=0.42	0.369009	0.987533	NR	NA	NA	6e-14
rs3825075	Cataracts	34127677	rs10081	chr11:214544	C=0.752, T=0.248	0.15501	0.49639	NR	1.0528	1.03-1.07	1e-07
rs3825075	Lymphocyte percentage of white cells	32888494	rs4758633	chr11:219538	A=0.301, G=0.699	0.148869	0.425545	0.543172	0.0135662	0.0092-0.0179	1e-09
rs3825075	Lymphocyte count	32888494	rs4758633	chr11:219538	A=0.301, G=0.699	0.148869	0.425545	0.543164	0.0172861	0.013-0.022	8e-15
rs3825075	Lymphocyte count	34594039	rs4758633	chr11:219538	A=0.301, G=0.699	0.148869	0.425545	NR	0.0149	0.011-0.019	3e-12
rs3825075	Eudaimonic well-being	30279531	rs3782116	chr11:223119	C=0.733, T=0.267	0.183626	0.51356	0.704102	4.61521	NA	4e-06
rs3825075	BLVRB/PSMD9 protein level ratio	38412862	rs1023430	chr11:224393	A=0.728, G=0.272	0.148864	0.871923	NR	0.0725307	0.056-0.089	3e-17
rs3825075	Menarche (age at onset)	25231870	rs7104764	chr11:229977	A=0.816, G=0.184	0.422276	0.990077	0.25	0.03	0.018-0.042	4e-08
rs3825075	Glycated hemoglobin levels	34059833	rs4980325	chr11:234451	G=0.3, T=0.7	0.133383	0.403955	0.5275	0.0108	0.0081-0.0135	5e-14
rs3825075	Menarche (age at onset)	30595370	rs9795476	chr11:235894	G=0.816, T=0.184	0.421705	0.990067	NR	NA	NA	4e-09
rs3825075	Total body bone mineral density	29304378	rs505404	chr11:243268	G=0.216, T=0.784	0.107667	0.865202	0.7623	0.0521	NA	9e-13
rs3825075	Platelet count	22139419	rs505404	chr11:243268	G=0.216, T=0.784	0.107667	0.865202	NR	4.662	3.77-5.5510^9/	7e-25
rs3825075	BCR/FOXO1 protein level ratio	38412862	rs505404	chr11:243268	G=0.216, T=0.784	0.107667	0.865202	NR	0.0666296	0.051-0.082	9e-17
rs3825075	MAP2K6/TBL1X protein level ratio	38412862	rs505404	chr11:243268	G=0.216, T=0.784	0.107667	0.865202	NR	0.132	0.12-0.15	7e-58
rs3825075	SH2B3/TBL1X protein level ratio	38412862	rs505404	chr11:243268	G=0.216, T=0.784	0.107667	0.865202	NR	0.10118	0.085-0.117	1e-36
rs3825075	SRC/TBL1X protein level ratio	38412862	rs505404	chr11:243268	G=0.216, T=0.784	0.107667	0.865202	NR	0.100992	0.085-0.117	7e-35
rs3825075	Body mass index	36581621	rs7116130	chr11:244129	C=0.185, T=0.815	0.416132	0.980241	NR	0.0087	0.0056-0.0118	2e-08
rs3825075	Glycated hemoglobin levels	34059833	rs7113235	chr11:263042	A=0.197, G=0.803	0.112628	0.490236	0.4293	0.0165	0.011-0.022	4e-09
rs4491514	Gut microbiota abundance (unknown genus id.1000001215)	33462485	rs11150282	chr16:80493705	C=0.637, T=0.363	0.117486	0.40223	NR	4.9516	NA	7e-07
rs4491514	Gut microbiota abundance (order Gastranaerophilales id.1591)	33462485	rs11150282	chr16:80493705	C=0.637, T=0.363	0.117486	0.40223	NR	4.9516	NA	7e-07
rs4491514	Gut microbiota abundance (unknown family id.1000001214)	33462485	rs11150282	chr16:80493705	C=0.637, T=0.363	0.117486	0.40223	NR	4.9516	NA	7e-07
rs4491514	Gamma glutamyl transferase levels	33462484	rs4468638	chr16:80531515	A=0.264, G=0.736	0.309208	0.59645	NR	0.02	0.015-0.025	3e-13
rs4491514	Spherical equivalent or myopia (age of diagnosis)	29808027	rs56055503	chr16:80532694	A=0.722, G=0.278	0.426096	0.676858	0.7513	6.719	NA	2e-11
rs4491514	Refractive error	32231278	rs4635359	chr16:80537760	A=0.69, C=0.31	0.370602	0.634128	NR	NA	NA	2e-28
rs4491514	Macular thickness	30535121	rs4635359	chr16:80537760	A=0.69, C=0.31	0.370602	0.634128	NR	0.699	0.55-0.85	2e-22
rs4665630	Total cholesterol levels	34887591	rs749331	chr2:23882347	A=0.381, G=0.619	0.101293	0.794676	NR	NA	NA	5e-09
rs4665630	Total cholesterol levels	34887591	rs749331	chr2:23882347	A=0.381, G=0.619	0.101293	0.794676	0.103213	0.0488937	0.034-0.064	1e-09
rs4665630	Risk-taking behavior (multivariate analysis)	36324656	rs12713000	chr2:23882542	A=0.765, G=0.235	0.549354	0.80442	NR	NA	NA	5e-12
rs4665630	Fat-free mass	30593698	rs1991083	chr2:23887437	C=0.345, T=0.655	0.366518	0.860034	NR	0.11766	0.067-0.169	6e-06
rs4665630	Fat-free mass	30593698	rs1991083	chr2:23887437	C=0.345, T=0.655	0.366518	0.860034	NR	0.1714	0.12-0.22	5e-13
rs4665630	Fat-free mass	30593698	rs1991083	chr2:23887437	C=0.345, T=0.655	0.366518	0.860034	NR	0.21106	0.14-0.28	2e-08
rs4665630	Regular attendance at a religious group	29970889	rs1991083	chr2:23887437	C=0.345, T=0.655	0.366518	0.860034	0.319485	0.00453514	0.003-0.0061	8e-09
rs4665630	Multi-trait sex score	37277458	rs6733007	chr2:23888471	C=0.341, T=0.659	0.428171	0.920946	NR	NA	NA	3e-08
rs4665630	Alcohol consumption	32193382	rs7586023	chr2:23889134	C=0.348, G=0.652	0.409597	0.915609	0.323526	0.0145694	0.01-0.019	5e-11
rs4665630	Highest math class taken (MTAG)	30038396	rs737665	chr2:23891433	A=0.727, G=0.273	0.64113	0.960181	0.8031	0.0115	0.0074-0.0156	3e-08
rs4665630	Multi-trait sex score	37277458	rs12617532	chr2:23891695	G=0.253, T=0.747	0.705848	0.957359	NR	NA	NA	2e-08
rs4665630	Multi-trait sex score	37277458	rs7588944	chr2:23895414	C=0.363, T=0.637	0.42728	0.966652	NR	NA	NA	1e-12
rs4665630	Appendicular lean mass	31761296	rs12713004	chr2:23896049	A=0.331, G=0.669	0.361552	0.828286	0.724043	0.0836878	0.062-0.105	1e-14
rs4665630	Appendicular lean mass	31761296	rs12713004	chr2:23896049	A=0.331, G=0.669	0.361552	0.828286	0.726201	0.0610284	0.046-0.076	6e-16
rs4665630	Appendicular lean mass	33097823	rs12713004	chr2:23896049	A=0.331, G=0.669	0.361552	0.828286	0.2746	0.0367	0.033-0.041	2e-68
rs4665630	Body surface area	36502284	rs12713004	chr2:23896049	A=0.331, G=0.669	0.361552	0.828286	NR	0.00414921	0.0033-0.005	3e-20
rs4665630	Whole body fat free mass (UKB data field 23101)	38538606	rs12713004	chr2:23896049	A=0.331, G=0.669	0.361552	0.828286	NR	0.0173996	0.015-0.02	5e-32
rs4665630	Hypertension	21347282	rs4665630	chr2:23898317	C=0.207, T=0.793	1	1	0.49	1.21359	1.13-1.3	1e-07
rs4665630	Generalized epilepsy	30531953	rs4665630	chr2:23898317	C=0.207, T=0.793	1	1	0.13	5.48	NA	4e-08
rs4665630	Glycated hemoglobin levels	33462484	rs4665630	chr2:23898317	C=0.207, T=0.793	1	1	NR	0.0228	0.015-0.03	3e-09
rs4665630	Multi-trait sex score	37277458	rs12233033	chr2:23898765	G=0.538, T=0.462	0.237383	0.883454	NR	NA	NA	3e-09
rs4665630	Self-reported math ability (MTAG)	30038396	rs11125163	chr2:23898966	C=0.381, T=0.619	0.112932	0.838024	0.549	0.0104	0.0069-0.0139	7e-09
rs4665630	Birth weight	31043758	rs2551347	chr2:23912401	C=0.292, T=0.708	0.150302	0.487429	0.749355	0.02446	0.019-0.03	2e-16
rs4665630	Whole body fat free mass (UKB data field 23101)	38538606	rs2551347	chr2:23912401	C=0.292, T=0.708	0.150302	0.487429	NR	0.0168715	0.014-0.02	7e-29
rs4665630	Multi-trait sex score	37277458	rs2551347	chr2:23912401	C=0.292, T=0.708	0.150302	0.487429	NR	NA	NA	2e-09
rs4665630	Peak expiratory flow	36641522	rs2551347	chr2:23912401	C=0.292, T=0.708	0.150302	0.487429	NR	NA	NA	4e-11
rs4665630	Lung function (FEV1)	36914875	rs3795938	chr2:23912712	C=0.444, T=0.556	0.112111	0.586453	0.583	7.249	NA	4e-13
rs4665630	Waist circumference adjusted for body mass index	34021172	rs2551353	chr2:23917721	C=0.782, T=0.218	0.233132	0.498955	NR	0.02431	0.017-0.032	7e-11
rs4665630	General cognitive ability	29844566	rs12470949	chr2:23934816	C=0.71, T=0.29	0.204605	0.566234	NR	5.222	-	2e-07
rs4665630	Intelligence	29942086	rs12470949	chr2:23934816	C=0.71, T=0.29	0.204605	0.566234	NR	5.683	-	1e-08
rs4665630	Total cholesterol levels	34887591	rs2113422	chr2:23939007	A=0.386, G=0.614	0.102964	0.498361	0.590703	0.0090995	0.0064-0.0118	3e-08
rs4665630	Neuroticism	30643256	rs4665238	chr2:23942446	A=0.615, C=0.385	0.104203	0.499663	0.585386	0.00855186	0.0056-0.0115	1e-08
rs4665630	Positive affect	30643256	rs4665238	chr2:23942446	A=0.615, C=0.385	0.104203	0.499663	0.585386	0.00654447	0.0043-0.0088	1e-08
rs4665630	Depressive symptoms	30643256	rs4665238	chr2:23942446	A=0.615, C=0.385	0.104203	0.499663	0.585386	0.00544275	0.0036-0.0073	1e-08
rs4665630	Obesity-related traits	23251661	rs7608623	chr2:23948953	G=0.376, T=0.624	0.106371	0.49572	0.229	0.03	µ/	6e-07
rs4665630	Pulse pressure	30224653	rs10779936	chr2:23950200	A=0.706, G=0.294	0.194028	0.555952	0.2871	0.1526	0.11-0.2	1e-11
rs4665630	High fluorescent percentage of reticulocytes	37596262	rs10779936	chr2:23950200	A=0.706, G=0.294	0.194028	0.555952	0.7161	0.0539074	0.038-0.07	2e-11
rs4665630	Pulse pressure	38689001	rs10779936	chr2:23950200	A=0.706, G=0.294	0.194028	0.555952	NR	0.1357	0.098-0.173	1e-12
rs4665630	Mean corpuscular hemoglobin concentration	32888493	rs62125861	chr2:23965419	A=0.251, T=0.749	0.123733	0.399138	0.770733	NA	NA	2e-10
rs4665630	Macular thickness	30535121	rs74175027	chr2:23998092	A=0.375, T=0.625	0.10534	0.492054	NR	0.472	0.34-0.61	2e-11
rs4665630	Appendicular lean mass	31761296	rs13006587	chr2:24060439	A=0.364, G=0.636	0.101177	0.822533	0.409272	0.0581266	0.039-0.078	2e-09
rs4665630	Intelligence (MTAG)	29326435	rs2176263	chr2:24092773	C=0.624, G=0.376	0.108695	0.50068	NR	0.0163238	0.01-0.022	4e-08
rs4665630	Waist circumference adjusted for body mass index	31669095	rs2176263	chr2:24092773	C=0.624, G=0.376	0.108695	0.50068	NR	NA	NA	3e-08
rs4665630	General risk tolerance (MTAG)	30643258	rs2176263	chr2:24092773	C=0.624, G=0.376	0.108695	0.50068	0.603	0.0089	0.0065-0.0113	1e-13
rs4665630	Educational attainment	35361970	rs2176263	chr2:24092773	C=0.624, G=0.376	0.108695	0.50068	0.6043	0.00695891	0.0049-0.0091	9e-11
rs4665630	Mean reticulocyte volume	32888494	rs7594221	chr2:24112724	A=0.78, T=0.22	0.165952	0.423437	0.765024	0.0166732	0.011-0.022	9e-10
rs4665630	Photoreceptor cell layer thickness phenotypes (MTAG)	36848389	rs7594221	chr2:24112724	A=0.78, T=0.22	0.165952	0.423437	0.76	0.28	0.2-0.36	1e-14
rs4665630	Mean spheric corpuscular volume	32888494	rs4643489	chr2:24215395	G=0.227, T=0.773	0.156139	0.419323	0.750823	0.0275998	0.022-0.033	2e-25
rs4665630	Immature fraction of reticulocytes	32888494	rs2339938	chr2:24234974	C=0.751, T=0.249	0.12297	0.39495	0.757759	0.0292595	0.024-0.035	3e-27
rs4665630	Lymphocyte percentage of white cells	32888494	rs10865254	chr2:24240996	G=0.261, T=0.739	0.15015	0.450417	0.738353	0.02088	0.016-0.026	7e-16
rs4665630	Neutrophil percentage of white cells	32888494	rs10865254	chr2:24240996	G=0.261, T=0.739	0.15015	0.450417	0.738358	0.0214659	0.016-0.026	3e-17
rs4665630	Plateletcrit	32888494	rs10865254	chr2:24240996	G=0.261, T=0.739	0.15015	0.450417	0.738534	0.0159017	0.011-0.021	2e-09
rs4665630	Lymphocyte count	32888494	rs10865254	chr2:24240996	G=0.261, T=0.739	0.15015	0.450417	0.73834	0.0163796	0.011-0.021	2e-10
rs4665630	Neutrophil-to-lymphocyte ratio	34469753	rs10865254	chr2:24240996	G=0.261, T=0.739	0.15015	0.450417	NR	NA	NA	5e-08
rs4665630	Lymphocyte-to-monocyte ratio	34469753	rs10865254	chr2:24240996	G=0.261, T=0.739	0.15015	0.450417	NR	NA	NA	5e-08
rs4665630	Platelet-to-lymphocyte ratio	34469753	rs10865254	chr2:24240996	G=0.261, T=0.739	0.15015	0.450417	0.262	NA	NA	3e-15
rs4665630	Platelet-to-lymphocyte ratio	34469753	rs10865254	chr2:24240996	G=0.261, T=0.739	0.15015	0.450417	NR	NA	NA	5e-08
rs4665630	Reticulocyte fraction of red cells	27863252	rs925228	chr2:24246679	A=0.214, G=0.786	0.163965	0.414026	0.7643	0.0384053	0.03-0.047	9e-20
rs4665630	Reticulocyte count	27863252	rs925228	chr2:24246679	A=0.214, G=0.786	0.163965	0.414026	0.7643	0.033612	0.025-0.042	2e-15
rs4665630	High light scatter reticulocyte count	32888494	rs7561675	chr2:24247818	A=0.214, G=0.786	0.163965	0.414026	0.763066	0.0312582	0.026-0.037	9e-31
rs4665630	High light scatter reticulocyte percentage of red cells	32888494	rs7561675	chr2:24247818	A=0.214, G=0.786	0.163965	0.414026	0.763053	0.0286063	0.023-0.034	8e-25
rs4665630	Immature fraction of reticulocytes	27863252	rs7561675	chr2:24247818	A=0.214, G=0.786	0.163965	0.414026	0.7639	0.045046	0.037-0.053	5e-27
rs4665630	High light scatter reticulocyte count	27863252	rs7561675	chr2:24247818	A=0.214, G=0.786	0.163965	0.414026	0.7639	0.0447155	0.036-0.053	4e-26
rs4665630	High light scatter reticulocyte percentage of red cells	27863252	rs7561675	chr2:24247818	A=0.214, G=0.786	0.163965	0.414026	0.7638	0.0477745	0.039-0.056()	1e-29
rs4665630	Reticulocyte count	32888494	rs7561675	chr2:24247818	A=0.214, G=0.786	0.163965	0.414026	0.76308	0.0229225	0.017-0.028	3e-16
rs4665630	Reticulocyte fraction of red cells	32888494	rs7561675	chr2:24247818	A=0.214, G=0.786	0.163965	0.414026	0.763078	0.0249098	0.019-0.03	6e-19
rs4665630	Peptidyl-prolyl cis-trans isomerase FKBP1B levels	34648354	rs10191964	chr2:24287598	A=0.218, G=0.782	0.104435	0.333755	0.16	0.307	0.27-0.34	4e-72
rs4682994	Bone mineral density (hip)	30172743	rs6792918	chr3:44857004	A=0.937, C=0.063	0.570377	0.836041	NR	NA	NA	1e-06
rs4682994	Pulse pressure	30578418	rs6792918	chr3:44857004	A=0.937, C=0.063	0.570377	0.836041	0.9449	0.2907	0.21-0.37	1e-11
rs4682994	Systolic blood pressure	38689001	rs6792918	chr3:44857004	A=0.937, C=0.063	0.570377	0.836041	NR	0.2657	0.16-0.38	2e-06
rs4682994	Pulse pressure	38689001	rs6792918	chr3:44857004	A=0.937, C=0.063	0.570377	0.836041	NR	0.2643	0.19-0.34	4e-11
rs4682994	Pulse pressure	30224653	rs141979279	chr3:44858131	C=0.059, T=0.941	0.618155	0.90761	0.9499	0.2702	0.19-0.35	1e-11
rs4682994	Idiopathic pulmonary fibrosis	31710517	rs78238620	chr3:44902386	A=0.054, T=0.946	0.671626	0.984076	0.053	1.54	1.38-1.73	4e-14
rs4682994	Idiopathic pulmonary fibrosis	35688625	rs2292181	chr3:44903434	C=0.055, G=0.945	0.674318	0.984135	0.052	1.52	1.36-1.7	4e-13
rs4794333	Amyloid beta standardized uptake value ratio (adjusted for APOE E4 count)	37901794	rs11079797	chr17:45912302	C=0.766, T=0.234	0.103725	0.359735	NR	0.623	NA	1e-07
rs4794333	Amyloid beta standardized uptake value ratio (adjusted for APOE E4 count)	37901794	rs9903904	chr17:45929169	C=0.759, T=0.241	0.101449	0.349154	NR	0.655	NA	1e-07
rs4794333	Alzheimer's disease (cognitive decline)	23535033	rs4794202	chr17:45930539	G=0.88, T=0.12	0.131493	0.606485	0.08	0.19	NA	8e-08
rs4794333	Pulmonary embolism	37076872	rs4794202	chr17:45930539	G=0.88, T=0.12	0.131493	0.606485	0.04	0.22	0.15-0.34	5e-12
rs4794333	Hip circumference adjusted for BMI	34021172	rs56104550	chr17:45941794	A=0.913, T=0.087	0.130285	0.719436	NR	0.020045	0.013-0.027	2e-09
rs4794333	Asthma with severe exacerbations	32841424	rs113516984	chr17:45964442	C=0.096, T=0.904	0.166839	0.773223	0.893	1.51515	1.27-1.79	5e-06
rs4794333	Asthma with severe exacerbations	32841424	rs113516984	chr17:45964442	C=0.096, T=0.904	0.166839	0.773223	NR	1.51515	1.28-1.79	8e-07
rs4794333	Hip circumference adjusted for BMI	34021172	rs80347400	chr17:46012502	A=0.954, G=0.046	0.122833	0.987941	NR	0.0299725	0.022-0.038	4e-14
rs4794333	Systolic blood pressure	35762941	rs58848175	chr17:46043282	A=0.727, G=0.273	0.134052	0.368711	NR	0.2172	0.14-0.29	4e-09
rs4794333	Generalized epilepsy	30531953	rs4794333	chr17:46045495	C=0.276, T=0.724	1	1	0.38	5.8	NA	7e-09
rs4794333	Lung function (FVC)	30595370	rs886444	chr17:46051911	A=0.276, G=0.724	0.996005	0.998	NR	NA	NA	5e-16
rs4794333	Body mass index	36581621	rs886444	chr17:46051911	A=0.276, G=0.724	0.996005	0.998	NR	0.0091	0.0062-0.012	9e-10
rs4794333	Body mass index (MTAG)	36376304	rs886444	chr17:46051911	A=0.276, G=0.724	0.996005	0.998	NR	0.01004	0.0068-0.0133	1e-09
rs4794333	Genetic generalized epilepsy	37653029	rs886444	chr17:46051911	A=0.276, G=0.724	0.996005	0.998	NR	NA	NA	3e-08
rs4794333	Waist-hip ratio	30239722	rs8071778	chr17:46080233	C=0.123, G=0.877	0.228185	0.787059	0.1539	0.016	0.011-0.021	7e-11
rs4794333	Heel bone mineral density (MTAG)	30690781	rs8071778	chr17:46080233	C=0.123, G=0.877	0.228185	0.787059	0.84	0.03	0.02-0.04	3e-08
rs4794333	Total body bone mineral density (MTAG)	30690781	rs8071778	chr17:46080233	C=0.123, G=0.877	0.228185	0.787059	0.84	0.03	0.018-0.042	2e-06
rs4794333	Bell's palsy	33602968	rs8067216	chr17:46088197	A=0.168, G=0.832	0.447341	0.918007	0.2879	1.1165	NA	9e-07
rs4794333	Triglyceride levels	33462484	rs11656818	chr17:46103237	A=0.093, C=0.907	0.120818	0.6704	NR	0.0275	0.018-0.037	2e-09
rs4794333	High density lipoprotein cholesterol levels	33462484	rs11656818	chr17:46103237	A=0.093, C=0.907	0.120818	0.6704	NR	0.0294	0.02-0.039	7e-10
rs4794333	Chronotype	30696823	rs12051	chr17:46103760	A=0.724, G=0.276	0.137724	0.371111	0.3881	1.02675	NA	5e-13
rs4794333	Educational attainment	35361970	rs8067005	chr17:46119775	C=0.912, T=0.088	0.187025	0.856626	0.2116	0.00735068	0.0048-0.0099	1e-08
rs4794333	Body mass index	36581621	rs10491182	chr17:46120767	C=0.093, T=0.907	0.120832	0.668855	NR	0.0205	0.015-0.026	3e-13
rs4794333	Generalized epilepsy	22949513	rs72823592	chr17:46123004	A=0.104, G=0.896	0.141274	0.681364	0.753	1.3	1.20-1.41	9e-09
rs4794333	Hip circumference adjusted for BMI	34021172	rs72823592	chr17:46123004	A=0.104, G=0.896	0.141274	0.681364	NR	0.0199815	0.013-0.027	1e-08
rs4794333	Hip circumference adjusted for BMI	34021172	rs72823592	chr17:46123004	A=0.104, G=0.896	0.141274	0.681364	NR	0.0226886	0.016-0.029	2e-12
rs4794333	Morningness	30804565	rs117974417	chr17:46156510	C=0.952, G=0.048	0.110367	0.913703	0.8477	0.018	0.012-0.024	2e-09
rs4794333	Obsessive-compulsive symptoms	38548983	rs117974417	chr17:46156510	C=0.952, G=0.048	0.110367	0.913703	0.155	0.0525994	0.031-0.074	1e-06
rs4794333	Diverticular disease	37492107	rs117974417	chr17:46156510	C=0.952, G=0.048	0.110367	0.913703	0.84	0.04	0.026-0.054	2e-08
rs4794333	Intelligence	28530673	rs16954078	chr17:46306127	A=0.076, T=0.924	0.182548	0.920062	0.2109	4.828	NA	1e-06
rs4794333	Intelligence	28530673	rs16954078	chr17:46306127	A=0.076, T=0.924	0.182548	0.920062	0.2109	5.551	NA	3e-08
rs4794333	High density lipoprotein cholesterol levels	34887591	rs115271198	chr17:46319476	C=0.949, T=0.051	0.106469	0.865685	0.0709672	0.0279303	0.023-0.033	5e-15
rs4794333	Platelet count	32888493	rs72827839	chr17:46420996	A=0.076, G=0.924	0.16882	0.881032	0.218974	0.019502	0.015-0.024	1e-18
rs4794333	Platelet count	32888493	rs72827839	chr17:46420996	A=0.076, G=0.924	0.16882	0.881032	0.208044	NA	NA	6e-18
rs4794333	Ease of getting up in the morning	28604731	rs72827839	chr17:46420996	A=0.076, G=0.924	0.16882	0.881032	0.22	0.03	0.02-0.04	9e-10
rs4794333	Ease of getting up in the morning	30804565	rs77556405	chr17:46463909	A=0.051, G=0.949	0.11182	0.887176	0.1727	0.0168	0.012-0.021	2e-13
rs491132	Sarcoidosis	37399103	rs732292	chr1:175832217	A=0.325, G=0.675	0.1187	0.863912	NR	1.31	1.16-1.47	7e-06
rs491132	Educational attainment (years of education)	30038396	rs1570926	chr1:175849208	C=0.626, T=0.374	0.136094	0.830202	0.2818	0.0106	0.0075-0.0137	1e-11
rs491132	Educational attainment	35361970	rs565960	chr1:175850823	C=0.452, T=0.548	0.193837	0.843454	0.7114	0.0087496	0.0065-0.011	4e-14
rs4918921	Migraine - clinic-based	23793025	rs2274491	chr10:97196978	A=0.792, T=0.208	0.16458	0.648887	0.68	1.12	1.06-1.19	7e-06
rs4918921	Metabolite levels	23823483	rs564370	chr10:97226510	A=0.3, T=0.7	0.21751	0.584613	NR	0.183564	0.11-0.26	2e-06
rs60006504	Obesity-related traits	23251661	rs6822297	chr4:27000995	A=0.701, G=0.299	0.451156	0.996493	0.405	0.02	%	8e-06
rs6110905	Chronotype	30696823	rs2760545	chr20:16112675	C=0.598, T=0.402	0.27953	0.92007	0.5064	0.0109403	0.0076-0.0143	1e-10
rs6110905	S-6-hydroxywarfarin levels	36210801	rs17726942	chr20:16113324	A=0.34, G=0.66	0.80728	0.920926	NR	0.82223	0.51-1.13	4e-07
rs62353340	Drinks per week	36477530	rs9986203	chr5:19932686	C=0.501, T=0.499	0.354639	0.715108	0.589	0.00713	0.0055-0.0088	7e-17
rs62353340	Smoking initiation	36477530	rs9986203	chr5:19932686	C=0.501, T=0.499	0.354639	0.715108	0.589	0.00543	0.0039-0.007	4e-12
rs62353340	Alcohol use disorder (consumption score)	37282553	rs72740892	chr5:19957695	C=0.246, T=0.754	0.225671	1	0.3676	0.04315	0.028-0.059	4e-08
rs62353340	Alcohol consumption (drinks per week) (MTAG)	30643251	rs6451575	chr5:19959057	A=0.45, T=0.55	0.564874	1	0.573	0.00799836	0.0054-0.0106	2e-09
rs62353340	Drinks per week	36477530	rs13165059	chr5:19981374	C=0.602, T=0.398	0.9521	0.997455	0.538	0.00766	0.006-0.0093	5e-20
rs62353340	Drinks per week	36477530	rs13173892	chr5:19982913	G=0.602, T=0.398	0.951277	0.996608	0.537	0.00768	0.0061-0.0093	4e-20
rs62353340	Drinks per week	36477530	rs13158011	chr5:19987239	C=0.401, G=0.599	0.930998	0.978978	0.562	0.00844	0.0066-0.0102	4e-20
rs62353340	Drinks per week	36477530	rs13158011	chr5:19987239	C=0.401, G=0.599	0.930998	0.978978	0.538	0.00775	0.0061-0.0094	2e-20
rs62353340	Metabolic coherence (transcriptomic)	30852652	rs11744487	chr5:20109561	A=0.338, C=0.662	0.510759	0.831182	NR	NA	NA	2e-07
rs62353340	Depression	37464041	rs7700453	chr5:20126890	C=0.422, G=0.578	0.308531	0.571675	0.47235	0.0161981	0.011-0.022	2e-08
rs62353340	Smoking initiation	36477530	rs7700453	chr5:20126890	C=0.422, G=0.578	0.308531	0.571675	0.517	0.00551	0.004-0.007	1e-12
rs62353340	Drinks per week	36477530	rs11949611	chr5:20135920	C=0.212, G=0.788	0.104752	0.750959	0.364	0.00839	0.0065-0.0103	4e-18
rs6426051	Principal component-derived dietary pattern 42	32193382	rs6662242	chr1:225025264	A=0.393, G=0.607	0.19123	0.685887	0.79299	0.0107229	0.0069-0.0146	5e-08
rs6426051	Alzheimer’s disease polygenic risk score (upper quantile vs lower quantile)	35589863	rs6673285	chr1:225549012	C=0.819, G=0.181	0.184562	0.468494	NR	NA	NA	1e-09
rs678634	Insulin levels	34620218	rs144851001	chr20:48422529	C=0.942, T=0.058	0.919769	0.980844	NR	0.793	0.51-1.07	3e-08
rs6804032	Major depressive disorder (broad)	38177345	rs1357492	chr3:114590400	C=0.898, T=0.102	0.535612	0.826165	0.2263	0.0218	0.014-0.029	1e-08
rs68082256	Childhood obesity	31504550	rs13204763	chr6:16940461	A=0.587, G=0.413	0.110895	0.844992	NR	0.0906	0.051-0.131	9e-06
rs68082256	Educational attainment	34855049	rs17770697	chr6:16948451	A=0.202, G=0.798	0.530992	0.780246	NR	NA	NA	3e-09
rs68082256	Educational attainment (years of education)	27225129	rs6939294	chr6:16950631	C=0.799, T=0.201	0.556034	0.794478	0.2341	0.0155775	NA	3e-09
rs68082256	Intelligence (MTAG)	29326435	rs72829841	chr6:16952899	G=0.203, T=0.797	0.572811	0.811893	NR	0.0216308	0.015-0.029	3e-09
rs68082256	Educational attainment (years of education)	30595370	rs72829857	chr6:16966052	A=0.81, G=0.19	0.756363	0.896514	NR	NA	NA	1e-10
rs68082256	General cognitive ability	29844566	rs72829857	chr6:16966052	A=0.81, G=0.19	0.756363	0.896514	NR	4.877	-	1e-06
rs68082256	Educational attainment (years of education)	30038396	rs72829857	chr6:16966052	A=0.81, G=0.19	0.756363	0.896514	0.761	0.0149	0.012-0.018	2e-19
rs68082256	Educational attainment	35361970	rs72829857	chr6:16966052	A=0.81, G=0.19	0.756363	0.896514	0.7527	0.0170492	0.015-0.019	7e-45
rs68082256	Educational attainment (MTAG)	30038396	rs72829857	chr6:16966052	A=0.81, G=0.19	0.756363	0.896514	0.761	0.0143	0.011-0.017	1e-20
rs68082256	Personality traits or cognitive traits (multivariate analysis)	37365406	rs72829857	chr6:16966052	A=0.81, G=0.19	0.756363	0.896514	NR	NA	NA	1e-08
rs68082256	Systemic lupus erythematosus	34783190	rs10807602	chr6:16968788	C=0.578, T=0.422	0.143523	0.942539	NR	1.11	1.07-1.15	2e-08
rs68082256	Marginal zone lymphoma or systemic lupus erythematosus	31407831	rs7382170	chr6:16970970	A=0.347, C=0.653	0.117653	1	NR	1.14561	NA	6e-08
rs68082256	Generalized epilepsy	30531953	rs68082256	chr6:16971575	A=0.181, G=0.819	1	1	0.2	6.02	NA	2e-09
rs68082256	Genetic generalized epilepsy	37653029	rs68082256	chr6:16971575	A=0.181, G=0.819	1	1	NR	NA	NA	5e-08
rs68082256	Intelligence (MTAG)	29326435	rs10807603	chr6:16972975	A=0.475, G=0.525	0.243772	0.997901	NR	0.0175411	0.012-0.023	5e-09
rs68082256	Age when finished full-time education (standard GWA)	37106081	rs4052834	chr6:16974460	A=0.688, G=0.312	0.480342	0.993585	NR	0.03167	0.021-0.042	8e-09
rs68082256	Lithium clearance	35569502	rs9477281	chr6:16985308	A=0.513, G=0.487	0.2166	0.963491	NR	NA	NA	3e-06
rs68082256	Trauma exposure	31969693	rs66664020	chr6:17013012	A=0.792, G=0.208	0.504454	0.773184	0.764423	1.07759	1.05-1.11	8e-08
rs68082256	Smoking initiation	36477530	rs66664020	chr6:17013012	A=0.792, G=0.208	0.504454	0.773184	0.231	0.00632	0.0045-0.0081	4e-12
rs68082256	Smoking initiation	36477530	rs10498687	chr6:17013429	C=0.792, T=0.208	0.504454	0.773184	0.239	0.00602	0.004-0.008	3e-09
rs68082256	Smoking initiation	36477530	rs10498687	chr6:17013429	C=0.792, T=0.208	0.504454	0.773184	0.231	0.00635	0.0046-0.0081	3e-12
rs68082256	Major depressive disorder (broad)	38177345	rs12661596	chr6:17016400	A=0.792, G=0.208	0.505584	0.774519	0.7692	0.02	0.013-0.027	4e-08
rs68082256	Depression	37464041	rs12661596	chr6:17016400	A=0.792, G=0.208	0.505584	0.774519	0.771075	0.0193025	0.013-0.026	5e-09
rs68082256	Major depressive disorder	34045744	rs4980365	chr6:17028673	G=0.752, T=0.248	0.380469	0.753622	NR	0.0212	NA	7e-12
rs727432	Smoking initiation	36477530	rs12515674	chr5:7702309	A=0.466, T=0.534	0.29274	0.694801	0.451	0.006	0.0043-0.0077	5e-12
rs727432	Adolescent idiopathic scoliosis	30019117	rs7704053	chr5:7779503	A=0.262, G=0.738	0.135348	0.514472	NR	NA	NA	7e-27
rs7350429	Bilateral cleft lip and palate	33817668	rs11191048	chr10:103319198	C=0.919, T=0.081	0.172667	0.602153	NR	0.42	0.37-0.48	4e-06
rs7350429	Educational attainment (MTAG)	30038396	rs78079366	chr10:103476298	C=0.116, T=0.884	0.262321	0.607114	0.7982	0.0097	0.0066-0.0128	2e-09
rs7350429	Age when finished full-time education (standard GWA)	37106081	rs11191105	chr10:103494412	A=0.529, C=0.471	0.15286	0.964633	NR	0.028408	0.02-0.037	3e-10
rs7350429	Intelligence (MTAG)	29326435	rs7077446	chr10:103501765	G=0.44, T=0.56	0.218847	0.965673	NR	0.0262256	0.02-0.032	1e-17
rs7350429	Household income (MTAG)	31844048	rs7077446	chr10:103501765	G=0.44, T=0.56	0.218847	0.965673	0.4728	0.0154843	0.012-0.019	2e-14
rs7350429	General cognitive ability	29844566	rs749694	chr10:103519784	A=0.554, G=0.446	0.218942	0.976884	NR	5.728	-	1e-08
rs7350429	Intelligence	29942086	rs749694	chr10:103519784	A=0.554, G=0.446	0.218942	0.976884	NR	7.365	-	2e-13
rs7350429	Highest math class taken (MTAG)	30038396	rs749694	chr10:103519784	A=0.554, G=0.446	0.218942	0.976884	0.4705	0.0181	0.015-0.021	6e-28
rs7350429	Self-reported math ability	30038396	rs749694	chr10:103519784	A=0.554, G=0.446	0.218942	0.976884	0.4702	0.0115	0.0076-0.0154	5e-09
rs7350429	Self-reported math ability (MTAG)	30038396	rs749694	chr10:103519784	A=0.554, G=0.446	0.218942	0.976884	0.4702	0.0147	0.011-0.018	2e-16
rs7350429	Attention deficit hyperactivity disorder or autism spectrum disorder or intelligence (pleiotropy)	35764056	rs749694	chr10:103519784	A=0.554, G=0.446	0.218942	0.976884	NR	NA	NA	7e-14
rs7350429	Intelligence (MTAG)	29326435	rs2735421	chr10:103541016	G=0.597, T=0.403	0.122232	0.990463	NR	0.021916	0.015-0.028	4e-11
rs7350429	Educational attainment (years of education)	30595370	rs2735421	chr10:103541016	G=0.597, T=0.403	0.122232	0.990463	NR	NA	NA	4e-18
rs7350429	Intelligence	29942086	rs2735421	chr10:103541016	G=0.597, T=0.403	0.122232	0.990463	NR	6.372	-	2e-10
rs7350429	Cognitive traits (MTAG)	32895543	rs2735421	chr10:103541016	G=0.597, T=0.403	0.122232	0.990463	NR	NA	NA	6e-09
rs7350429	Highest math class taken	30038396	rs2735421	chr10:103541016	G=0.597, T=0.403	0.122232	0.990463	0.2991	0.0161	0.011-0.021	7e-11
rs7350429	Attention deficit hyperactivity disorder or autism spectrum disorder or intelligence (pleiotropy)	35764056	rs2735421	chr10:103541016	G=0.597, T=0.403	0.122232	0.990463	NR	NA	NA	6e-10
rs7350429	Personality traits or cognitive traits (multivariate analysis)	37365406	rs11191116	chr10:103555611	C=0.779, T=0.221	0.641934	0.991785	NR	NA	NA	1e-21
rs7350429	Intelligence	36378351	rs11191116	chr10:103555611	C=0.779, T=0.221	0.641934	0.991785	NR	NA	NA	6e-14
rs7350429	Attention deficit hyperactivity disorder or autism spectrum disorder or intelligence (pleiotropy)	35764056	rs77596024	chr10:103557095	A=0.09, T=0.91	0.459792	0.928756	NR	NA	NA	6e-09
rs7350429	Alzheimer's disease or educational attainment (pleiotropy)	34743297	rs2305192	chr10:103560321	C=0.221, T=0.779	0.641073	0.993422	0.6493	49.0675	NA	6e-10
rs7350429	Common executive function	36150907	rs2305192	chr10:103560321	C=0.221, T=0.779	0.641073	0.993422	NR	NA	NA	4e-13
rs7350429	Intelligence	29942086	rs3740422	chr10:103565960	C=0.201, G=0.799	0.722386	0.991987	NR	8.278	-	1e-16
rs7350429	Cognitive aspects of educational attainment	33414549	rs3740422	chr10:103565960	C=0.201, G=0.799	0.722386	0.991987	0.343936	0.0561801	0.043-0.069	3e-17
rs7350429	Cognitive performance	30038396	rs3740422	chr10:103565960	C=0.201, G=0.799	0.722386	0.991987	0.3506	0.0255	0.02-0.031	1e-17
rs7350429	Attention deficit hyperactivity disorder or autism spectrum disorder or intelligence (pleiotropy)	35764056	rs3740422	chr10:103565960	C=0.201, G=0.799	0.722386	0.991987	NR	NA	NA	3e-17
rs7350429	Epilepsy	37653029	rs3740422	chr10:103565960	C=0.201, G=0.799	0.722386	0.991987	NR	NA	NA	2e-09
rs7350429	Genetic generalized epilepsy or focal epilepsy (pleiotropy)	37653029	rs3740422	chr10:103565960	C=0.201, G=0.799	0.722386	0.991987	NR	1.15	NA	2e-12
rs7350429	Atrial fibrillation	29892015	rs1044258	chr10:103605714	C=0.194, T=0.806	0.757956	0.995231	0.66	1.05	1.03-1.06	1e-09
rs7350429	Intelligence (MTAG)	29326435	rs1044258	chr10:103605714	C=0.194, T=0.806	0.757956	0.995231	NR	0.0255381	0.02-0.032	1e-16
rs7350429	General cognitive ability	29844566	rs1044258	chr10:103605714	C=0.194, T=0.806	0.757956	0.995231	NR	7.176	-	7e-13
rs7350429	Verbal-numerical reasoning	32895543	rs1044258	chr10:103605714	C=0.194, T=0.806	0.757956	0.995231	NR	NA	NA	7e-13
rs7350429	Educational attainment	35361970	rs10786650	chr10:103662789	C=0.366, T=0.634	0.105364	0.993011	0.705	0.00546053	0.0032-0.0077	2e-06
rs7350429	Platelet-to-lymphocyte ratio	34469753	rs10883695	chr10:103690999	A=0.155, G=0.845	0.987885	0.99695	NR	NA	NA	5e-08
rs7350429	Pulse pressure	30224653	rs11191156	chr10:103702763	A=0.787, G=0.213	0.676386	0.996744	0.6483	0.1573	0.12-0.2	3e-13
rs7350429	Genetic generalized epilepsy	37653029	rs11191156	chr10:103702763	A=0.787, G=0.213	0.676386	0.996744	NR	NA	NA	4e-14
rs7350429	Systolic blood pressure	38689001	rs11191156	chr10:103702763	A=0.787, G=0.213	0.676386	0.996744	NR	0.138	0.088-0.188	5e-08
rs7350429	Pulse pressure	38689001	rs11191156	chr10:103702763	A=0.787, G=0.213	0.676386	0.996744	NR	0.1271	0.092-0.163	2e-12
rs7350429	Intelligence	36378351	rs11191161	chr10:103726528	C=0.089, T=0.911	0.527826	1	NR	NA	NA	4e-09
rs7350429	Leisure sedentary behaviour (television watching)	32317632	rs10786658	chr10:103737193	A=0.456, T=0.544	0.154671	1	NR	0.0144534	0.01-0.019	5e-11
rs7350429	Heel bone mineral density	30048462	rs35205878	chr10:103743133	A=0.159, G=0.841	0.980602	1	NR	0.0153603	0.011-0.02	6e-13
rs7350429	Heel bone mineral density	30595370	rs10883701	chr10:103747138	A=0.169, G=0.831	0.908972	1	NR	NA	NA	2e-11
rs7350429	Educational attainment	34855049	rs11191174	chr10:103759521	A=0.456, G=0.544	0.154671	1	NR	NA	NA	2e-16
rs7350429	Intelligence	36378351	rs2902541	chr10:103765778	A=0.543, T=0.457	0.155795	1	NR	NA	NA	8e-11
rs7350429	Intelligence (MTAG)	29326435	rs11191191	chr10:103800979	A=0.089, G=0.911	0.529128	1	NR	0.0236014	0.016-0.031	4e-09
rs7350429	Raw vegetable consumption	32066663	rs11191193	chr10:103802408	A=0.796, G=0.204	0.720618	1	NR	0.0143013	0.0093-0.0193	3e-08
rs7350429	Educational attainment	25201988	rs11191193	chr10:103802408	A=0.796, G=0.204	0.720618	1	0.653	0.023	NA	6e-07
rs7350429	Household income (MTAG)	31844048	rs11191193	chr10:103802408	A=0.796, G=0.204	0.720618	1	0.3447	0.0152147	0.011-0.019	9e-13
rs7350429	Alzheimer's disease or educational attainment (pleiotropy)	34743297	rs11191193	chr10:103802408	A=0.796, G=0.204	0.720618	1	0.6511	56.3524	NA	2e-11
rs7350429	Cognitive performance (MTAG)	30038396	rs11191193	chr10:103802408	A=0.796, G=0.204	0.720618	1	0.6492	0.0265	0.022-0.031	2e-28
rs7350429	Educational attainment	35361970	rs11191193	chr10:103802408	A=0.796, G=0.204	0.720618	1	0.6552	0.0162974	0.014-0.018	1e-49
rs7350429	Intelligence (MTAG)	29326435	rs67497633	chr10:103815495	A=0.109, G=0.891	0.194109	0.540822	NR	0.0226412	0.015-0.031	4e-08
rs7350429	Cognitive ability (MTAG)	29186694	rs73344830	chr10:103816828	A=0.445, G=0.555	0.148197	1	NR	5.926	NA	3e-09
rs7350429	Educational attainment (years of education)	27225129	rs73344830	chr10:103816828	A=0.445, G=0.555	0.148197	1	0.4215	0.0153789	NA	1e-11
rs7350429	Cognitive aspects of educational attainment	33414549	rs73344830	chr10:103816828	A=0.445, G=0.555	0.148197	1	0.398608	0.040171	0.028-0.053	4e-10
rs7350429	Educational attainment (years of education)	30038396	rs73344830	chr10:103816828	A=0.445, G=0.555	0.148197	1	0.4181	0.017	0.014-0.02	1e-32
rs7350429	Educational attainment (MTAG)	30038396	rs73344830	chr10:103816828	A=0.445, G=0.555	0.148197	1	0.4181	0.017	0.014-0.02	1e-37
rs7350429	Household income (MTAG)	31844048	rs34761644	chr10:103820553	C=0.109, T=0.891	0.193556	0.539498	0.1668	0.0164364	0.011-0.022	1e-09
rs7350429	Intelligence (MTAG)	29326435	rs11191205	chr10:103831598	A=0.086, G=0.914	0.4699	0.961426	NR	0.02417	0.016-0.032	2e-09
rs7350429	Third ventricle volume	31530798	rs11191205	chr10:103831598	A=0.086, G=0.914	0.4699	0.961426	NR	NA	NA	8e-06
rs7350429	Intelligence (MTAG)	29326435	rs61874768	chr10:103880118	G=0.929, T=0.071	0.302918	0.856493	NR	0.0246483	0.017-0.033	1e-09
rs7350429	Educational attainment (years of education)	27225129	rs61874768	chr10:103880118	G=0.929, T=0.071	0.302918	0.856493	0.1828	0.0160442	NA	4e-08
rs7350429	General cognitive ability	29844566	rs61874768	chr10:103880118	G=0.929, T=0.071	0.302918	0.856493	NR	5.736	-	1e-08
rs7350429	Mean reticulocyte volume	32888494	rs61874768	chr10:103880118	G=0.929, T=0.071	0.302918	0.856493	0.181571	0.0255106	0.02-0.031	4e-18
rs7350429	Intelligence	29942086	rs61874768	chr10:103880118	G=0.929, T=0.071	0.302918	0.856493	NR	6.21	-	5e-10
rs7350429	Highest math class taken	30038396	rs61874768	chr10:103880118	G=0.929, T=0.071	0.302918	0.856493	0.8246	0.0193	0.013-0.025	8e-11
rs7350429	Self-reported math ability (MTAG)	30038396	rs61874768	chr10:103880118	G=0.929, T=0.071	0.302918	0.856493	0.1757	0.0163	0.012-0.021	4e-12
rs7350429	Attention deficit hyperactivity disorder or autism spectrum disorder or intelligence (pleiotropy)	35764056	rs61874768	chr10:103880118	G=0.929, T=0.071	0.302918	0.856493	NR	NA	NA	1e-09
rs7350429	Serum alkaline phosphatase levels	33462484	rs11191238	chr10:103952938	C=0.972, T=0.028	0.108525	0.831948	NR	0.0247	0.017-0.033	5e-10
rs7350429	Aspartate aminotransferase to alanine aminotransferase ratio	33462484	rs11191238	chr10:103952938	C=0.972, T=0.028	0.108525	0.831948	NR	0.0237	0.016-0.032	2e-09
rs7350429	Sleep duration	30804565	rs144625846	chr10:104078044	A=0.958, G=0.042	0.156827	0.817729	0.1346	0.02046	0.013-0.027	1e-08
rs75483641	Adolescent idiopathic scoliosis	30019117	rs25673	chr19:2109157	C=0.078, T=0.922	0.655813	0.972595	NR	NA	NA	1e-21
rs75483641	Genetic generalized epilepsy	37653029	rs4807201	chr19:2120314	C=0.312, T=0.688	0.127818	0.994754	NR	NA	NA	2e-09
rs75483641	Male-pattern baldness	30573740	rs75483641	chr19:2123928	C=0.945, T=0.055	1	1	0.167412	0.0256349	0.017-0.034	8e-10
rs75483641	Genetic generalized epilepsy	37653029	rs75483641	chr19:2123928	C=0.945, T=0.055	1	1	NR	NA	NA	5e-10
rs75483641	Neutrophil count	32888493	rs4807203	chr19:2127272	A=0.658, G=0.342	0.111589	0.994516	0.232183	0.015181	0.011-0.02	2e-10
rs75483641	White blood cell count	30595370	rs4807203	chr19:2127272	A=0.658, G=0.342	0.111589	0.994516	NR	NA	NA	2e-08
rs75483641	Hip circumference adjusted for BMI	34021172	rs147018632	chr19:2151515	A=0.063, G=0.937	0.790819	0.953761	NR	0.0238213	0.016-0.032	6e-09
rs75483641	Body mass index	19851299	rs3803915	chr19:2160529	A=0.161, C=0.839	0.119284	0.625587	0.89	0.13	NA	5e-06
rs75483641	Myocardial infarction	24916648	rs3803915	chr19:2160529	A=0.161, C=0.839	0.119284	0.625587	0.19	1.12	1.09-1.16	4e-09
rs75483641	Lung function (FEV1/FVC)	36914875	rs3803915	chr19:2160529	A=0.161, C=0.839	0.119284	0.625587	0.138	5.913	NA	3e-09
rs75483641	White blood cell count	32888493	rs2240128	chr19:2187276	C=0.177, T=0.823	0.102529	0.613931	0.143782	NA	NA	2e-10
rs75483641	White blood cell count	32888493	rs2240128	chr19:2187276	C=0.177, T=0.823	0.102529	0.613931	0.12556	0.020464	0.015-0.026	3e-12
rs75483641	White blood cell count	32888494	rs2240128	chr19:2187276	C=0.177, T=0.823	0.102529	0.613931	0.126111	0.0213296	0.015-0.028	2e-10
rs75483641	Waist-to-hip ratio adjusted for BMI	34021172	rs2240128	chr19:2187276	C=0.177, T=0.823	0.102529	0.613931	NR	0.0244481	0.016-0.033	9e-09
rs75483641	Plateletcrit	32888494	rs3746159	chr19:2210269	C=0.878, T=0.122	0.158927	0.613582	0.120289	0.0273259	0.02-0.034	6e-15
rs75483641	Platelet count	32888494	rs3746159	chr19:2210269	C=0.878, T=0.122	0.158927	0.613582	0.120268	0.0268851	0.02-0.034	1e-14
rs75483641	Waist-hip index	34021172	rs740404	chr19:2232049	A=0.143, G=0.857	0.12125	0.587285	NR	0.02546	0.017-0.034	8e-09
rs75483641	Body mass index	30239722	rs45486197	chr19:2244849	A=0.024, G=0.976	0.100004	0.488368	0.0635	0.0279	0.02-0.036	2e-12
rs75483641	Body mass index	30239722	rs45521740	chr19:2245622	A=0.016, G=0.984	0.160918	0.761826	0.0555	0.0317	0.023-0.04	3e-14
rs75483641	Body mass index	31669095	rs45521740	chr19:2245622	A=0.016, G=0.984	0.160918	0.761826	NR	NA	NA	3e-11
rs75483641	Adult body size	32376654	rs45521740	chr19:2245622	A=0.016, G=0.984	0.160918	0.761826	0.942508	0.0180325	0.012-0.024	1e-09
rs75483641	Body mass index	30595370	rs45521740	chr19:2245622	A=0.016, G=0.984	0.160918	0.761826	NR	NA	NA	4e-11
rs75483641	Body mass index	36581621	rs45521740	chr19:2245622	A=0.016, G=0.984	0.160918	0.761826	NR	0.0325	0.025-0.04	1e-19
rs75483641	Body mass index (MTAG)	36376304	rs45521740	chr19:2245622	A=0.016, G=0.984	0.160918	0.761826	NR	0.032834	0.024-0.042	3e-13
rs75483641	Body mass index	37280435	rs45521740	chr19:2245622	A=0.016, G=0.984	0.160918	0.761826	NR	0.0275557	0.019-0.036	2e-11
rs76660620	RBC levels of Sphingosine 1-phosphate	36395887	rs11919192	chr3:21359182	A=0.181, G=0.819	0.124145	0.382423	0.89	0.77	0.5-1.04	1e-08
rs7909832	N-acetyl-beta-alanine levels	35050183	rs1052708	chr10:16553355	A=0.867, G=0.133	0.106635	1	NR	0.219	0.16-0.28	8e-14
rs7909832	N-acetyl-beta-alanine levels	35347128	rs7075357	chr10:16554254	C=0.624, T=0.376	0.820596	0.973883	NR	0.18	NA	4e-23
rs7909832	N-acetyl-beta-alanine levels	35050183	rs7075357	chr10:16554254	C=0.624, T=0.376	0.820596	0.973883	NR	0.128	0.099-0.157	9e-17
rs7909832	Urine N-acetyl-beta-alanine levels in chronic kidney disease	37277652	rs3087659	chr10:16554723	A=0.383, T=0.617	0.805229	0.951319	0.54	0.099	0.077-0.121	3e-19
rs7909832	Metabolite levels (N-acetyl-beta-alanine)	37253714	rs1055340	chr10:16555528	A=0.381, T=0.619	0.849592	0.981315	0.6127	0.154	0.12-0.18	2e-23
rs7909832	Urine N-acetyltaurine levels in chronic kidney disease	37277652	rs7909832	chr10:16556710	C=0.589, T=0.411	1	1	0.55	0.077	0.055-0.099	2e-12
rs7909832	N-acetyl-beta-alanine levels	36635386	rs7909832	chr10:16556710	C=0.589, T=0.411	1	1	0.561583	0.184324	0.15-0.21	1e-34
rs7985945	Growth-regulated protein alpha levels	27989323	rs722178	chr13:93142362	C=0.212, T=0.788	0.410227	0.986125	NR	0.126	0.071-0.181	6e-06
rs7985945	Refractive astigmatism	30306274	rs974420	chr13:93152458	A=0.508, G=0.492	0.631058	0.977822	0.621	0.013	0.0071-0.0189	8e-06
rs7985945	Educational attainment	35361970	rs4528437	chr13:93191905	C=0.583, T=0.417	0.432027	0.971766	0.3241	0.00589885	0.0037-0.0081	1e-07
rs7985945	HIV-1 viral setpoint	20205591	rs1413191	chr13:93213476	C=0.809, T=0.191	0.352039	0.974368	0.18	NA	NA	5e-06
rs8041005	Parkinson's disease or first degree relation to individual with Parkinson's disease	31701892	rs2251086	chr15:61997385	C=0.758, T=0.242	0.164505	0.638269	0.1417	0.1186	0.092-0.145	6e-18
rs8041005	Parkinson's disease	36759515	rs2251086	chr15:61997385	C=0.758, T=0.242	0.164505	0.638269	NR	0.164	0.11-0.22	1e-09
rs8041005	Parkinson's disease	38155330	rs2251086	chr15:61997385	C=0.758, T=0.242	0.164505	0.638269	NR	NA	NA	5e-22
rs8041005	Tuberculosis susceptibility in HIV infection	26942285	rs8028149	chr15:62017105	C=0.647, T=0.353	0.554826	0.897605	0.416	0.509	0.385-0.672	2e-06
rs876793	Smoking initiation (ever regular vs never regular)	30679032	rs34967813	chr1:237841390	A=0.901, G=0.099	0.349916	0.955953	0.31	0.011	0.0065-0.0155	8e-07
rs876793	Water consumption (glasses per day) (UKB data field 1528)	32193382	rs34967813	chr1:237841390	A=0.901, G=0.099	0.349916	0.955953	0.687088	0.015012	0.011-0.019	2e-11
rs876793	Smoking initiation	36477530	rs34967813	chr1:237841390	A=0.901, G=0.099	0.349916	0.955953	0.306	0.00704	0.0052-0.0089	7e-14
rs876793	Spatial QRS-T angle	36918541	rs34967813	chr1:237841390	A=0.901, G=0.099	0.349916	0.955953	0.695	0.03	0.02-0.04	2e-08
rs876793	Spatial QRS-T angle	36918541	rs34967813	chr1:237841390	A=0.901, G=0.099	0.349916	0.955953	0.711	0.031	0.021-0.041	6e-10
rs876793	Smoking initiation	36477530	rs34967813	chr1:237841390	A=0.901, G=0.099	0.349916	0.955953	0.276	0.00721	0.0055-0.0089	2e-16
rs876793	Lipid traits	24386095	rs876793	chr1:237852083	C=0.223, T=0.777	1	1	0.2	0.009	/	3e-07
rs876793	Smoking initiation (ever regular vs never regular) (MTAG)	30643251	rs876793	chr1:237852083	C=0.223, T=0.777	1	1	0.349	0.00781438	0.0055-0.0101	2e-11
rs876793	Smoking initiation (ever regular vs never regular)	30643251	rs876793	chr1:237852083	C=0.223, T=0.777	1	1	0.349262	0.0179245	0.013-0.023	6e-11
rs876793	Risk-taking behavior (multivariate analysis)	36324656	rs876793	chr1:237852083	C=0.223, T=0.777	1	1	NR	NA	NA	1e-08
rs876793	Genetic generalized epilepsy	37653029	rs876793	chr1:237852083	C=0.223, T=0.777	1	1	NR	NA	NA	3e-09
rs876793	Externalizing behaviour (multivariate analysis)	34446935	rs4659805	chr1:237859755	G=0.392, T=0.608	0.433868	0.986763	0.391	0.008	0.006-0.01	2e-12
rs876793	General risk tolerance (MTAG)	30643258	rs4659805	chr1:237859755	G=0.392, T=0.608	0.433868	0.986763	0.622	0.0072	0.0048-0.0096	3e-09
rs887696	Insomnia symptoms (never/rarely vs. sometimes/usually)	30804566	rs4577309	chr2:191288833	A=0.413, G=0.587	0.134074	0.370722	0.468107	1.03	1.02-1.04	9e-09
rs887696	Insomnia symptoms (never/rarely vs. usually)	30804566	rs4577309	chr2:191288833	A=0.413, G=0.587	0.134074	0.370722	0.468107	1.03	1.02-1.04	1e-09
rs887696	Leisure sedentary behaviour (television watching)	32317632	rs4577309	chr2:191288833	A=0.413, G=0.587	0.134074	0.370722	NR	0.0160037	0.012-0.02	2e-13
rs887696	Multiple sclerosis	31604244	rs929566	chr2:191521441	C=0.703, G=0.297	0.221462	0.872988	NR	1.0567	NA	6e-06
rs887696	Mean corpuscular hemoglobin	32888493	rs11895262	chr2:191533862	C=0.805, T=0.195	0.139572	0.91687	0.268949	0.013736	0.0095-0.018	2e-10
rs887696	Systemic sclerosis	31672989	rs16832798	chr2:191534372	C=0.285, T=0.715	0.227318	0.626215	0.14	1.18	NA	5e-09
rs887696	Systemic sclerosis	38296975	rs16832798	chr2:191534372	C=0.285, T=0.715	0.227318	0.626215	NR	0.05	0.0049-0.0951	5e-07
rs887696	Polymyositis	26362759	rs2286896	chr2:191535576	C=0.276, T=0.724	0.247177	0.667038	0.13	1.35	1.19–1.53	4e-06
rs887696	Primary biliary cholangitis	21399635	rs10931468	chr2:191538562	A=0.253, C=0.747	0.213887	0.658917	0.12	1.5	1.37-1.64	2e-19
rs887696	Rheumatoid arthritis	30572963	rs10931468	chr2:191538562	A=0.253, C=0.747	0.213887	0.658917	0.128	1.14525	NA	1e-08
rs887696	Autoimmune traits (pleiotropy)	30572963	rs10931468	chr2:191538562	A=0.253, C=0.747	0.213887	0.658917	NA	NA	NA	2e-08
rs887696	Primary biliary cholangitis	26394269	rs3771317	chr2:191543962	C=0.273, T=0.727	0.269383	0.701611	0.14	1.40845	NA	2e-14
rs887696	Primary biliary cholangitis	34033851	rs3771317	chr2:191543962	C=0.273, T=0.727	0.269383	0.701611	NR	0.289503	0.23-0.35	2e-22
rs887696	Heel bone mineral density	30598549	rs62179714	chr2:191567541	C=0.201, G=0.799	0.153791	0.943846	0.722576	0.0154014	0.011-0.019	5e-14
rs887696	Morningness	30804565	rs11677484	chr2:191578172	G=0.831, T=0.169	0.294465	0.996022	0.2531	0.015	0.011-0.019	6e-10
rs887696	Chronotype	30696823	rs11677484	chr2:191578172	G=0.831, T=0.169	0.294465	0.996022	0.2574	1.02316	NA	1e-09
rs887696	Genetic generalized epilepsy	37653029	rs6721964	chr2:191578354	A=0.597, G=0.403	0.972908	0.994155	NR	NA	NA	7e-10
rs887696	Generalized epilepsy	30531953	rs887696	chr2:191583507	C=0.407, T=0.593	1	1	0.34	5.54	NA	3e-08
rs887696	Sex hormone-binding globulin levels	36653534	rs9288177	chr2:191585252	A=0.262, G=0.738	0.243126	0.998129	NR	0.0218987	0.015-0.028	3e-11
rs887696	Heel bone mineral density	30048462	rs1465305	chr2:191585392	C=0.714, G=0.286	0.273398	0.996572	NR	0.0141665	0.0098-0.0186	8e-12
rs887696	Heel bone mineral density	30595370	rs1465305	chr2:191585392	C=0.714, G=0.286	0.273398	0.996572	NR	NA	NA	1e-13
rs887696	Systolic blood pressure	34594039	rs2356123	chr2:191585949	A=0.726, G=0.274	0.256885	0.994637	NR	0.0147	0.0098-0.0196	8e-09
rs887696	Systolic blood pressure	30595370	rs10203824	chr2:191595850	A=0.796, C=0.204	0.146369	0.911167	NR	NA	NA	5e-13
rs887696	Systemic lupus erythematosus (MTAG)	36750564	rs4853732	chr2:191618824	C=0.798, T=0.202	0.295154	0.893538	NR	0.093	0.065-0.121	1e-10
rs887696	Systolic blood pressure	35762941	rs10169882	chr2:191682717	C=0.784, T=0.216	0.165993	0.643906	NR	0.2664	0.19-0.34	2e-11
rs887696	Longevity	31484785	rs13033350	chr2:191691482	C=0.784, T=0.216	0.165116	0.641446	NR	0.01101	0.0066-0.0155	1e-06
rs887696	Educational attainment (years of education)	30038396	rs66721975	chr2:191701185	A=0.2, G=0.8	0.163977	0.67141	0.2903	0.0087	0.0058-0.0116	2e-08
rs887696	Educational attainment (MTAG)	30038396	rs66721975	chr2:191701185	A=0.2, G=0.8	0.163977	0.67141	0.2903	0.0081	0.0054-0.0108	2e-08
rs887696	Brain morphology (MOSTest)	35164939	rs3771300	chr2:191835596	G=0.443, T=0.557	0.13459	0.394554	NR	NA	NA	9e-09
rs9410888	Educational attainment (years of education)	30038396	rs7020920	chr9:86347532	A=0.355, G=0.645	0.248546	0.980638	0.3502	0.0086	0.0057-0.0115	6e-09
rs9410888	Daytime nap	33568662	rs141957346	chr9:86367994	-=0.49, T=0.51	0.434051	0.941271	NR	0.0058	0.004-0.0076	3e-11
rs9410888	Red cell distribution width	30595370	rs7047907	chr9:86368660	A=0.66, G=0.34	0.885488	0.985803	NR	NA	NA	2e-07
rs9410888	Eosinophil percentage of granulocytes	27863252	rs7047907	chr9:86368660	A=0.66, G=0.34	0.885488	0.985803	0.7438	0.0280245	0.02-0.036	8e-12
rs9410888	Neutrophil percentage of granulocytes	27863252	rs7047907	chr9:86368660	A=0.66, G=0.34	0.885488	0.985803	0.7438	0.0267701	0.019-0.035	6e-11
rs9410888	Eosinophil counts	34594039	rs7047907	chr9:86368660	A=0.66, G=0.34	0.885488	0.985803	NR	0.0112	0.0075-0.0149	3e-09
rs9410888	Sleep health score	35023977	rs7047907	chr9:86368660	A=0.66, G=0.34	0.885488	0.985803	NR	0.0152437	0.0099-0.0206	2e-08
rs9410888	Bioavailable testosterone levels	32042192	rs199816133	chr9:86381318	-=0.659, A=0.341	0.88141	0.984843	0.743601	0.0286444	0.023-0.034	1e-23
rs9410888	Educational attainment (years of education)	30038396	rs7855503	chr9:86381638	C=0.304, G=0.696	0.199877	0.985641	0.3478	0.0088	0.0059-0.0117	2e-09
rs9410888	Educational attainment (MTAG)	30038396	rs7855503	chr9:86381638	C=0.304, G=0.696	0.199877	0.985641	0.3478	0.0087	0.006-0.0114	3e-10
rs9410888	Educational attainment	35361970	rs7855503	chr9:86381638	C=0.304, G=0.696	0.199877	0.985641	0.3465	0.00674521	0.0046-0.0089	9e-10
rs9410888	Triglycerides in medium HDL (UKB data field 23571)	36764567	rs6559742	chr9:86401611	A=0.78, C=0.22	0.450535	0.867669	0.217362	0.0345783	0.024-0.046	9e-10
rs9410888	Eosinophil counts	32888494	rs6559744	chr9:86418422	A=0.341, G=0.659	0.883107	0.98579	0.256493	0.0211699	0.016-0.026	5e-17
rs9410888	Morning person	30595370	rs295268	chr9:86429305	C=0.34, T=0.66	0.880175	0.981094	NR	NA	NA	5e-09
rs9410888	General cognitive ability	29844566	rs295268	chr9:86429305	C=0.34, T=0.66	0.880175	0.981094	NR	5.303	-	1e-07
rs9410888	Eosinophil counts	30595370	rs295268	chr9:86429305	C=0.34, T=0.66	0.880175	0.981094	NR	NA	NA	1e-15
rs9410888	Schizophrenia vs ADHD (ordinary least squares (OLS))	33686288	rs295268	chr9:86429305	C=0.34, T=0.66	0.880175	0.981094	NR	0.0212	NA	6e-10
rs9410888	Ratio of omega-6 fatty acids to total fatty acids	35213538	rs295268	chr9:86429305	C=0.34, T=0.66	0.880175	0.981094	0.743838	0.0280531	0.019-0.037	7e-10
rs9410888	Chronotype	30696823	rs295268	chr9:86429305	C=0.34, T=0.66	0.880175	0.981094	0.2597	1.03128	NA	2e-10
rs9410888	Ratio of saturated fatty acids to total fatty acids	35213538	rs295289	chr9:86446938	A=0.359, T=0.641	0.836629	0.999026	0.743309	0.0271039	0.018-0.036	7e-09
rs9410888	Personality traits or cognitive traits (multivariate analysis)	37365406	rs295289	chr9:86446938	A=0.359, T=0.641	0.836629	0.999026	NR	NA	NA	3e-09
rs9410888	Metabolic biomarkers (multivariate analysis)	33980691	rs143020014	chr9:86463210	G=0.557, T=0.443	0.369267	0.992959	0.55	NA	NA	7e-37
rs9410888	Aspartate aminotransferase levels	33980691	rs143020014	chr9:86463210	G=0.557, T=0.443	0.369267	0.992959	0.55	0.012	/	5e-09
rs9410888	Sex hormone-binding globulin levels	33980691	rs143020014	chr9:86463210	G=0.557, T=0.443	0.369267	0.992959	0.55	0.022	/	1e-29
rs9410888	Body fat percentage	33980691	rs143020014	chr9:86463210	G=0.557, T=0.443	0.369267	0.992959	0.55	0.009	%	2e-09
rs9410888	Eosinophil counts	32888493	rs295273	chr9:86466968	A=0.352, G=0.648	0.867243	1	0.255616	0.020579	0.016-0.025	2e-19
rs9410888	Eosinophil counts	32888493	rs167180	chr9:86472376	G=0.319, T=0.681	0.995418	1	0.260111	NA	NA	8e-18
rs9410888	Sleep health score	35023977	rs10115817	chr9:86474591	C=0.224, T=0.776	0.400097	0.806396	NR	0.0157621	0.01-0.021	3e-08
rs9410888	HDL cholesterol levels	32203549	rs28712486	chr9:86481873	A=0.327, C=0.673	0.872281	0.948996	0.769172	0.0148907	0.01-0.019	5e-11
rs9410888	Cholesterol to total lipids ratio in medium HDL	35213538	rs28712486	chr9:86481873	A=0.327, C=0.673	0.872281	0.948996	0.769452	0.0255372	0.016-0.035	5e-08
rs9410888	Cholesteryl esters to total lipids ratio in medium HDL	35213538	rs28712486	chr9:86481873	A=0.327, C=0.673	0.872281	0.948996	0.769452	0.0263172	0.017-0.036	3e-08
rs9410888	Triglycerides	34594039	rs28712486	chr9:86481873	A=0.327, C=0.673	0.872281	0.948996	NR	0.0234	0.018-0.029	3e-17
rs9410888	Waist circumference adjusted for body mass index	34021172	rs35010780	chr9:86499923	A=0.055, G=0.945	0.124483	1	NR	0.0275539	0.018-0.037	5e-09
rs9410888	Hip circumference adjusted for BMI	34021172	rs35010780	chr9:86499923	A=0.055, G=0.945	0.124483	1	NR	0.0258383	0.017-0.034	2e-09
rs9410888	Serum total protein levels	33462484	rs13289566	chr9:86504005	C=0.825, T=0.175	0.450116	1	NR	0.0251	0.019-0.031	1e-16
rs9410888	Sex hormone-binding globulin levels	33462484	rs13289566	chr9:86504005	C=0.825, T=0.175	0.450116	1	NR	0.0482	0.042-0.054	2e-56
rs9410888	Triglyceride levels	33462484	rs13289566	chr9:86504005	C=0.825, T=0.175	0.450116	1	NR	0.0219	0.016-0.028	5e-14
rs9410888	Lymphocyte count	34469753	rs13289566	chr9:86504005	C=0.825, T=0.175	0.450116	1	0.784	NA	NA	4e-11
rs9410888	Aspartate aminotransferase levels	33462484	rs13289566	chr9:86504005	C=0.825, T=0.175	0.450116	1	NR	0.0178	0.012-0.023	8e-10
rs9410888	Hip circumference adjusted for BMI	34021172	rs13289566	chr9:86504005	C=0.825, T=0.175	0.450116	1	NR	0.0249207	0.018-0.032	4e-13
rs9410888	Aspartate aminotransferase levels	34594039	rs2778373	chr9:86504508	A=0.662, G=0.338	0.905401	0.991513	NR	0.0138	0.0097-0.0179	1e-10
rs9410888	Eosinophil percentage of white cells	32888494	rs7869321	chr9:86520782	C=0.68, T=0.32	0.996334	0.999082	0.255284	0.0301297	0.025-0.035	1e-32
rs9410888	Reaction time	29844566	rs10125715	chr9:86528858	A=0.654, T=0.346	0.888727	0.999046	NR	0.009979	0.0065-0.0134	1e-08
rs9410888	Reaction time	32895543	rs10125715	chr9:86528858	A=0.654, T=0.346	0.888727	0.999046	NR	NA	NA	1e-08
rs9410888	Reaction time (standard GWA)	37106081	rs10125715	chr9:86528858	A=0.654, T=0.346	0.888727	0.999046	NR	1.8908	1.23-2.56	3e-08
rs9410888	Waist circumference adjusted for body mass index	34021172	rs537166841	chr9:86543775	A=0.684, G=0.316	0.803582	0.905139	NR	0.0207269	0.014-0.028	8e-09
rs9410888	Free testosterone levels	36653534	rs537166841	chr9:86543775	A=0.684, G=0.316	0.803582	0.905139	NR	0.0328986	0.025-0.041	5e-16
rs9410888	White blood cell count	34594039	rs7020300	chr9:86550647	A=0.659, G=0.341	0.895138	0.993365	NR	0.0205	0.016-0.025	5e-20
rs9410888	Total testosterone levels	34321204	rs7853254	chr9:86552049	C=0.584, T=0.416	0.653432	0.994656	0.25	0.12	0.081-0.159/	4e-10
rs9410888	General cognitive ability	29844566	rs3180887	chr9:86553589	A=0.379, G=0.621	0.621906	0.897538	NR	5.125	-	3e-07
rs9410888	Bioavailable testosterone levels	32042192	rs3180887	chr9:86553589	A=0.379, G=0.621	0.621906	0.897538	0.756029	0.016323	0.012-0.021	1e-12
rs9410888	Heel bone mineral density	30048462	rs4535826	chr9:86556831	A=0.695, G=0.305	0.929936	0.998075	NR	0.0149969	0.01-0.02	5e-09
rs9410888	Heel bone mineral density	30598549	rs4535826	chr9:86556831	A=0.695, G=0.305	0.929936	0.998075	0.785381	0.0137275	0.0093-0.0182	1e-09
rs9410888	Corpus callosum fractional anisotropy (body)	37164063	rs1572030	chr9:86571611	A=0.449, G=0.551	0.377785	0.993047	NR	NA	NA	1e-08
rs9410888	Phospholipids to total lipids ratio in large HDL	35213538	rs2576362	chr9:86572575	G=0.659, T=0.341	0.889909	0.98958	0.74539	0.0263901	0.017-0.035	8e-09
rs9410888	Neutrophil count	34594039	rs2576362	chr9:86572575	G=0.659, T=0.341	0.889909	0.98958	NR	0.0194	0.015-0.024	1e-15
rs9410888	Neutrophil count	32888493	rs796007	chr9:86577541	A=0.318, G=0.682	0.97082	0.988931	0.257495	NA	NA	6e-19
rs9410888	Neutrophil count	32888493	rs796007	chr9:86577541	A=0.318, G=0.682	0.97082	0.988931	0.252821	0.02067	0.016-0.025	9e-21
rs9410888	Platelet distribution width	32888494	rs796007	chr9:86577541	A=0.318, G=0.682	0.97082	0.988931	0.251646	0.0204053	0.015-0.025	4e-15
rs9410888	Triglyceride levels	34887591	rs296883	chr9:86578925	A=0.586, T=0.414	0.645139	0.985078	0.263651	0.0112733	0.0082-0.0143	6e-09
rs9410888	Attention deficit hyperactivity disorder (persistent)	32279069	rs296884	chr9:86582923	G=0.584, T=0.416	0.639465	0.983969	0.74	1.1236	1.08-1.19	1e-06
rs9410888	Gamma glutamyl transferase levels	38632349	rs296884	chr9:86582923	G=0.584, T=0.416	0.639465	0.983969	NR	0.0034	0.0022-0.0046	8e-09
rs9410888	Triglyceride levels	32203549	rs696825	chr9:86583076	C=0.586, T=0.414	0.645677	0.985083	0.747076	0.0203901	0.016-0.025	6e-19
rs9410888	White blood cell count	30595370	rs696825	chr9:86583076	C=0.586, T=0.414	0.645677	0.985083	NR	NA	NA	8e-26
rs9410888	Sex hormone-binding globulin levels	32042192	rs696825	chr9:86583076	C=0.586, T=0.414	0.645677	0.985083	0.251847	0.025383	0.022-0.029	6e-55
rs9410888	Sex hormone-binding globulin levels adjusted for BMI	32042192	rs696825	chr9:86583076	C=0.586, T=0.414	0.645677	0.985083	0.251847	0.0241435	0.021-0.027	5e-63
rs9410888	Triglyceride to HDL cholesterol ratio	38200128	rs696825	chr9:86583076	C=0.586, T=0.414	0.645677	0.985083	0.7474	0.0231	0.017-0.029	2e-10
rs9410888	Sex hormone-binding globulin levels	35192695	rs696825	chr9:86583076	C=0.586, T=0.414	0.645677	0.985083	0.264307	0.053767	0.047-0.061	1e-48
rs9410888	Sex hormone-binding globulin levels in postmenopausal women	35192695	rs696825	chr9:86583076	C=0.586, T=0.414	0.645677	0.985083	0.264307	0.0622653	0.052-0.073	3e-31
rs9410888	Sex hormone-binding globulin levels	35192695	rs696825	chr9:86583076	C=0.586, T=0.414	0.645677	0.985083	NR	14.649	NA	1e-48
rs9410888	Triglyceride to HDL cholesterol ratio	38200128	rs696825	chr9:86583076	C=0.586, T=0.414	0.645677	0.985083	0.7472	0.0264	0.019-0.034	3e-10
rs9410888	Neutrophil count	34469753	rs696825	chr9:86583076	C=0.586, T=0.414	0.645677	0.985083	0.748	NA	NA	1e-08
rs9410888	Triglyceride levels in non-type 2 diabetes	36269708	rs696825	chr9:86583076	C=0.586, T=0.414	0.645677	0.985083	NR	NA	NA	1e-17
rs9410888	Triglyceride levels (MTAG)	36376304	rs696825	chr9:86583076	C=0.586, T=0.414	0.645677	0.985083	NR	0.02174	0.016-0.027	3e-14
rs9410888	HDL cholesterol	34594039	rs296886	chr9:86592026	A=0.826, G=0.174	0.44523	0.996628	NR	0.016	0.011-0.021	8e-09
rs9410888	High-density lipoprotein levels (MTAG)	36376304	rs296886	chr9:86592026	A=0.826, G=0.174	0.44523	0.996628	NR	0.01935	0.013-0.026	1e-09
rs9410888	Heel bone mineral density	30595370	rs167203	chr9:86593314	C=0.174, G=0.826	0.44523	0.996628	NR	NA	NA	2e-09
rs9410888	Free androgen index	36653534	rs167203	chr9:86593314	C=0.174, G=0.826	0.44523	0.996628	NR	0.032493	0.024-0.041	3e-15
rs9410888	Plateletcrit	32888494	rs796004	chr9:86594798	C=0.67, T=0.33	0.918547	0.981359	0.257014	0.0182364	0.013-0.023	1e-12
rs9410888	Platelet count	32888494	rs796004	chr9:86594798	C=0.67, T=0.33	0.918547	0.981359	0.257012	0.0161417	0.011-0.021	3e-10
rs9410888	Lymphocyte count	32888493	rs796004	chr9:86594798	C=0.67, T=0.33	0.918547	0.981359	0.25831	0.024358	0.02-0.029	2e-29
rs9410888	Lymphocyte count	32888493	rs796004	chr9:86594798	C=0.67, T=0.33	0.918547	0.981359	0.262615	NA	NA	4e-31
rs9410888	Lymphocyte count	34594039	rs796004	chr9:86594798	C=0.67, T=0.33	0.918547	0.981359	NR	0.0207	0.016-0.025	5e-18
rs9410888	Sex hormone-binding globulin levels	34321204	rs796004	chr9:86594798	C=0.67, T=0.33	0.918547	0.981359	0.26	1.68	1.32-2.04/	6e-20
rs9410888	Lymphocyte count	32888494	rs296887	chr9:86595070	C=0.67, T=0.33	0.917708	0.981353	0.256931	0.0245053	0.02-0.029	4e-22
rs9410888	Platelet count	32888493	rs296888	chr9:86595498	A=0.321, G=0.679	0.957386	0.981606	0.261801	NA	NA	6e-10
rs9410888	Platelet-to-lymphocyte ratio	34469753	rs296888	chr9:86595498	A=0.321, G=0.679	0.957386	0.981606	0.744	NA	NA	4e-21
rs9410888	Sleep health score	35023977	rs296888	chr9:86595498	A=0.321, G=0.679	0.957386	0.981606	NR	0.015195	0.0099-0.0205	2e-08
rs9410888	Sex hormone-binding globulin levels	34321204	rs296888	chr9:86595498	A=0.321, G=0.679	0.957386	0.981606	0.25	1.18	0.87-1.49/	1e-13
rs9410888	Sex hormone-binding globulin levels	36653534	rs296888	chr9:86595498	A=0.321, G=0.679	0.957386	0.981606	NR	0.0520626	0.045-0.059	3e-50
rs9410888	Platelet count	32888493	rs296889	chr9:86595571	A=0.33, G=0.67	0.915898	0.979501	0.258554	0.014128	0.01-0.018	1e-11
rs9410888	White blood cell count	32888493	rs796003	chr9:86595801	G=0.67, T=0.33	0.914157	0.978569	0.258407	0.025352	0.021-0.03	9e-33
rs9410888	White blood cell count	32888493	rs796003	chr9:86595801	G=0.67, T=0.33	0.914157	0.978569	0.262161	NA	NA	2e-32
rs9410888	Sex hormone-binding globulin levels	34321204	rs296893	chr9:86598190	C=0.68, T=0.32	0.952859	0.977041	0.26	1.34	0.98-1.7/	8e-13
rs9410888	Sex hormone-binding globulin levels	34321204	rs296894	chr9:86598444	G=0.89, T=0.11	0.254804	0.986609	0.2	0.88	0.69-1.07/	5e-19
rs9410888	Lung function (forced vital capacity)	36914875	rs796002	chr9:86602030	C=0.465, G=0.535	0.513223	0.973182	0.513	6.066	NA	1e-09
rs9410888	Hip circumference adjusted for BMI	34021172	rs6559754	chr9:86615745	C=0.548, G=0.452	0.371113	0.977907	NR	0.0158672	0.01-0.021	2e-08
rs9410888	Triglycerides	30275531	rs1982151	chr9:86617265	A=0.329, G=0.671	0.913965	0.975817	0.2953	0.0115	0.0076-0.0154-1	2e-08
rs9410888	Cholesteryl esters to total lipids ratio in large HDL	35213538	rs1982151	chr9:86617265	A=0.329, G=0.671	0.913965	0.975817	0.25673	0.0276611	0.019-0.036	8e-10
rs9410888	Cholesterol to total lipids ratio in large HDL	35213538	rs1982151	chr9:86617265	A=0.329, G=0.671	0.913965	0.975817	0.25673	0.0258194	0.017-0.035	7e-09
rs9410888	Lung function (FVC)	30595370	rs4877815	chr9:86623268	A=0.453, G=0.547	0.525372	0.962322	NR	NA	NA	1e-11
rs9410888	Sex hormone-binding globulin levels	32042192	rs10868080	chr9:86626769	A=0.671, T=0.329	0.908746	0.973027	0.255669	0.0235579	0.021-0.026	2e-108
rs9410888	Total testosterone levels	32042192	rs10868080	chr9:86626769	A=0.671, T=0.329	0.908746	0.973027	0.255477	0.0358052	0.029-0.043	1e-27
rs9410888	Sex hormone-binding globulin levels adjusted for BMI	32042192	rs10868080	chr9:86626769	A=0.671, T=0.329	0.908746	0.973027	0.255669	0.0226706	0.021-0.025	3e-125
rs9410888	Sex hormone-binding globulin levels adjusted for BMI	32042192	rs10868080	chr9:86626769	A=0.671, T=0.329	0.908746	0.973027	0.255539	0.0208344	0.018-0.023	1e-62
rs9410888	Sex hormone-binding globulin levels	32042192	rs10868080	chr9:86626769	A=0.671, T=0.329	0.908746	0.973027	0.255539	0.0213279	0.019-0.024	2e-57
rs9410888	Sex hormone-binding globulin levels	34321204	rs10868080	chr9:86626769	A=0.671, T=0.329	0.908746	0.973027	0.74	1.5	1.19-1.81/	3e-21
rs9410888	Total testosterone levels	34321204	rs10868080	chr9:86626769	A=0.671, T=0.329	0.908746	0.973027	0.74	0.12	0.081-0.159/	8e-10
rs9410888	Triglyceride levels	34887591	rs10868080	chr9:86626769	A=0.671, T=0.329	0.908746	0.973027	NR	NA	NA	8e-11
rs9410888	Total testosterone levels	36653534	rs10868080	chr9:86626769	A=0.671, T=0.329	0.908746	0.973027	NR	0.035824	0.029-0.043	1e-22
rs9410888	Sex hormone-binding globulin levels	36653534	rs10868080	chr9:86626769	A=0.671, T=0.329	0.908746	0.973027	NR	0.0537262	0.047-0.061	3e-49
rs9410888	Waist circumference adjusted for body mass index	31669095	rs7020841	chr9:86632067	C=0.541, T=0.459	0.510789	0.959626	NR	NA	NA	1e-08
rs9410888	Migraine or type 2 diabetes	36292730	rs11140324	chr9:86634309	C=0.828, T=0.172	0.434531	0.991471	NR	0.97	NA	2e-09
rs9410888	Reaction time	29844566	rs10868082	chr9:86639109	G=0.657, T=0.343	0.795377	0.94012	NR	0.0095779	0.0061-0.013	6e-08
rs9410888	Cholesterol to total lipids ratio in small HDL	35213538	rs10868082	chr9:86639109	G=0.657, T=0.343	0.795377	0.94012	0.251089	0.0261079	0.017-0.035	3e-08
rs9410888	Body fat distribution (leg fat ratio)	30664634	rs7039458	chr9:86639999	A=0.68, G=0.32	0.877392	0.937552	0.256636	0.0212	()	2e-06
rs9410888	Body fat distribution (leg fat ratio)	30664634	rs7039458	chr9:86639999	A=0.68, G=0.32	0.877392	0.937552	0.256636	0.02356	()	6e-18
rs9410888	Body fat distribution (leg fat ratio)	30664634	rs7039458	chr9:86639999	A=0.68, G=0.32	0.877392	0.937552	0.256636	0.02549	()	2e-13
rs9410888	Body fat distribution (trunk fat ratio)	30664634	rs7039458	chr9:86639999	A=0.68, G=0.32	0.877392	0.937552	0.256636	0.02837	()	7e-17
rs9410888	Body fat distribution (trunk fat ratio)	30664634	rs7039458	chr9:86639999	A=0.68, G=0.32	0.877392	0.937552	0.256636	0.02449	()	5e-19
rs9410888	Sex hormone-binding globulin levels	34321204	rs7039458	chr9:86639999	A=0.68, G=0.32	0.877392	0.937552	0.75	0.8	0.62-0.98/	2e-18
rs9410888	Triglycerides to total lipids ratio in small LDL	35213538	rs7848888	chr9:86641123	C=0.251, T=0.749	0.219859	0.555504	0.221223	0.0268385	0.017-0.036	5e-08
rs9410888	Gamma glutamyl transpeptidase	34594039	rs7848888	chr9:86641123	C=0.251, T=0.749	0.219859	0.555504	NR	0.016	0.011-0.021	5e-09
rs9410888	Triglycerides to total lipids ratio in large LDL	35213538	rs7848888	chr9:86641123	C=0.251, T=0.749	0.219859	0.555504	0.221223	0.0271305	0.017-0.037	5e-08
rs9410888	Omega-6 fatty acids to total fatty acids percentage (UKB data field 23452)	36764567	rs7848888	chr9:86641123	C=0.251, T=0.749	0.219859	0.555504	0.221307	0.0363785	0.025-0.047	1e-10
rs9410888	Migraine or 2-hr glucose levels	36808568	rs7847758	chr9:86650973	C=0.178, T=0.822	0.306907	0.815589	NR	0.97	NA	2e-08
rs9410888	Serum albumin levels	34594039	rs10868089	chr9:86657783	C=0.839, T=0.161	0.3684	0.949047	NR	0.0188	0.013-0.025	3e-09
rs9410888	Serum total protein levels	34594039	rs1020048	chr9:86666993	A=0.157, C=0.843	0.330425	0.912302	NR	0.0267	0.02-0.033	1e-16
rs9410888	Ratio of polyunsaturated fatty acids to total fatty acids	35213538	rs10746732	chr9:86694759	A=0.834, G=0.166	0.240507	0.754058	0.222458	0.0281475	0.019-0.038	6e-09
rs9410888	Triglyceride levels in medium HDL	35213538	rs10746732	chr9:86694759	A=0.834, G=0.166	0.240507	0.754058	0.222432	0.0270878	0.017-0.037	4e-08
rs949439	White blood cell count	32888493	rs12710562	chr22:38029723	A=0.711, G=0.289	0.146027	0.529114	0.21021	NA	NA	4e-10
rs949439	Health literacy	31250787	rs12710562	chr22:38029723	A=0.711, G=0.289	0.146027	0.529114	NR	0.02729	0.016-0.039	5e-06
rs949439	Serum albumin levels	34594039	rs12710562	chr22:38029723	A=0.711, G=0.289	0.146027	0.529114	NR	0.0238	0.019-0.029	5e-20
rs949439	Albumin levels	34321204	rs12710562	chr22:38029723	A=0.711, G=0.289	0.146027	0.529114	0.18	0.1	0.069-0.131/	1e-09
rs949439	BRICHOS domain-containing protein 5 levels	34648354	rs12710562	chr22:38029723	A=0.711, G=0.289	0.146027	0.529114	0.81	0.241	0.21-0.27	7e-51
rs949439	Albumin levels	36329257	rs35001542	chr22:38041193	A=0.217, G=0.783	0.132533	0.609559	NR	0.0072303	NA	2e-08
rs949439	Body mass index	36581621	rs62235997	chr22:38044497	C=0.81, T=0.19	0.179568	0.772014	NR	0.0126	0.0089-0.0163	8e-12
rs949439	Vertical cup-disc ratio	34077760	rs9622678	chr22:38057338	A=0.502, G=0.498	0.769503	0.989108	0.781	0.00498	0.0032-0.0068	2e-09
rs949439	Vertical cup-disc ratio	34077760	rs9622678	chr22:38057338	A=0.502, G=0.498	0.769503	0.989108	NR	0.0375	0.024-0.051	2e-09
rs949439	Mean corpuscular volume	32888493	rs78684352	chr22:38059043	C=0.843, G=0.157	0.223019	0.966049	0.114976	NA	NA	4e-11
rs949439	Galectin-1 levels	34743218	rs7285699	chr22:38066556	A=0.552, C=0.448	0.939028	0.988441	0.406	0.16573	0.12-0.21	2e-11
rs949439	White blood cell count	34594039	rs13057866	chr22:38069622	A=0.083, G=0.917	0.113627	0.987201	0.222165	0.0292582	0.021-0.037	2e-12
rs949439	White blood cell count	34594039	rs13057866	chr22:38069622	A=0.083, G=0.917	0.113627	0.987201	NR	0.0249	0.017-0.032	5e-11
rs949439	Fat distribution (HIV)	21897333	rs4820294	chr22:38071043	A=0.265, G=0.735	0.409516	0.939762	0.35	NA	NA	5e-06
rs949439	White blood cell count	32888493	rs2071769	chr22:38071420	A=0.909, C=0.091	0.125287	0.98827	0.780499	0.029096	0.02-0.038	1e-10
rs949439	Vertical cup-disc ratio	34077760	rs62236673	chr22:38076063	A=0.267, G=0.733	0.402976	0.929371	NR	0.026	0.015-0.037	2e-08
rs949439	BRICHOS domain-containing protein 5 levels	34648354	rs11914203	chr22:38076917	A=0.473, G=0.527	0.136023	0.395586	0.55	0.096	0.071-0.121	3e-14
rs949439	Lateral ventricular volume in normal aging	30258056	rs4820299	chr22:38110450	C=0.474, T=0.526	0.117283	0.36821	0.59	6.46	NA	1e-10
rs949439	Basophil count	32888493	rs5750482	chr22:38117943	C=0.529, T=0.471	0.11065	0.355789	0.628298	0.013596	0.0094-0.0178	2e-10
rs949439	Appendicular lean mass	33097823	rs5750482	chr22:38117943	C=0.529, T=0.471	0.11065	0.355789	0.371	0.0137	0.0098-0.0176	5e-12
rs949439	Pulse pressure	30224653	rs5750482	chr22:38117943	C=0.529, T=0.471	0.11065	0.355789	0.3817	0.1166	0.082-0.151	5e-11
rs949439	Systolic blood pressure	38689001	rs5750482	chr22:38117943	C=0.529, T=0.471	0.11065	0.355789	NR	0.1482	0.1-0.197	2e-09
rs949439	Pulse pressure	38689001	rs5750482	chr22:38117943	C=0.529, T=0.471	0.11065	0.355789	NR	0.1205	0.086-0.155	1e-11
rs949439	Brain region volumes	31676860	rs1006139	chr22:38118805	A=0.475, C=0.525	0.114714	0.365031	NR	NA	NA	4e-08
rs949439	T1 FreeSurfer aseg Right-Lateral-Ventricle	38811844	rs56114444	chr22:38123364	C=0.741, T=0.259	0.106717	0.487977	NR	0.0806214	0.047-0.114	2e-06
rs949439	Basophil count	32888494	rs13054052	chr22:38130385	A=0.473, C=0.527	0.116369	0.366332	0.619347	0.0149578	0.01-0.019	6e-11
rs949439	Brain region volumes	31676860	rs34134374	chr22:38138284	A=0.733, T=0.267	0.105781	0.47519	NR	NA	NA	8e-09
rs949439	Cortical surface area	34560273	rs34134374	chr22:38138284	A=0.733, T=0.267	0.105781	0.47519	0.289	NA	NA	1e-17
rs949439	Cortical thickness	34560273	rs12485175	chr22:38150190	A=0.266, G=0.734	0.102058	0.468425	0.2935	NA	NA	1e-17
rs949439	Optic cup area	28073927	rs1074407	chr22:38156183	A=0.545, T=0.455	0.120542	0.359613	NR	0.012	0.0081-0.0159	2e-08
rs949439	Brain morphology (MOSTest)	32665545	rs13058615	chr22:38166272	A=0.265, G=0.735	0.103865	0.473522	NR	NA	NA	9e-10
rs949439	Vertex-wise cortical surface area	34910505	rs3171656	chr22:38172213	A=0.265, G=0.735	0.104173	0.474466	0.34	8.9	NA	6e-19
rs949439	Vertical cup-disc ratio	25241763	rs5756813	chr22:38175477	G=0.452, T=0.548	0.126113	0.365612	NR	0.008	0.0060-0.0100	8e-09
rs949439	Optic cup area	25631615	rs5756813	chr22:38175477	G=0.452, T=0.548	0.126113	0.365612	0.39	0.014	0.010-0.018	1e-09
rs949439	Optic cup area	25631615	rs5756813	chr22:38175477	G=0.452, T=0.548	0.126113	0.365612	0.39	0.012	0.0061-0.0179	5e-06
rs949439	Intraocular pressure	30054594	rs5756813	chr22:38175477	G=0.452, T=0.548	0.126113	0.365612	NR	0.0902	0.064-0.116	7e-12
rs949439	Glaucoma	30054594	rs5756813	chr22:38175477	G=0.452, T=0.548	0.126113	0.365612	NR	1.07476	1.04-1.11	5e-06
rs949439	Intraocular pressure	29617998	rs5756813	chr22:38175477	G=0.452, T=0.548	0.126113	0.365612	0.3749	0.084	0.056-0.112	5e-10
rs949439	Glaucoma (primary open-angle)	33627673	rs5750494	chr22:38176979	G=0.561, T=0.439	0.138325	0.372978	NR	0.064	NA	1e-18
rs949439	Glaucoma (primary open-angle)	33627673	rs5750494	chr22:38176979	G=0.561, T=0.439	0.138325	0.372978	NR	1.09571	1.06-1.13	1e-08
rs949439	Glaucoma (primary open-angle)	33627673	rs5750494	chr22:38176979	G=0.561, T=0.439	0.138325	0.372978	NR	1.10716	1.07-1.15	8e-07
rs949439	Primary open angle glaucoma (MTAG)	37386247	rs5750494	chr22:38176979	G=0.561, T=0.439	0.138325	0.372978	NR	0.103884	0.087-0.121	9e-32
rs949439	Primary open angle glaucoma (multi-trait analysis)	37386247	rs5750494	chr22:38176979	G=0.561, T=0.439	0.138325	0.372978	NR	0.1037	0.088-0.12	1e-37
rs949439	Vertical cup-disc ratio (multi-trait analysis)	31959993	rs5750494	chr22:38176979	G=0.561, T=0.439	0.138325	0.372978	0.37	0.0073	NA	2e-16
rs949439	Intraocular pressure	32352494	rs4821712	chr22:38183847	C=0.366, T=0.634	0.130773	0.420258	NR	0.09	0.07-0.11	5e-10
rs949439	Intraocular pressure	31959993	rs4821712	chr22:38183847	C=0.366, T=0.634	0.130773	0.420258	0.37	NA	NA	6e-14
rs949439	Intraocular pressure	29617998	rs4821712	chr22:38183847	C=0.366, T=0.634	0.130773	0.420258	0.3804	0.085	0.057-0.113	3e-10
rs949439	Intraocular pressure	29785010	rs6000889	chr22:38184851	C=0.322, T=0.678	0.108922	0.422418	0.355	0.094	0.069-0.119	2e-12
rs949439	Red blood cell count	30595370	rs5756825	chr22:38199950	C=0.595, T=0.405	0.11627	0.36513	NR	NA	NA	7e-13
rs949439	Mean corpuscular hemoglobin	30595370	rs5756825	chr22:38199950	C=0.595, T=0.405	0.11627	0.36513	NR	NA	NA	9e-08
rs949439	Mean corpuscular volume	32888494	rs710187	chr22:38204089	C=0.403, T=0.597	0.117824	0.368784	0.558357	0.0129243	0.0089-0.017	3e-09
rs9939355	Pulmonary mycobacterium avium complex disease	33542050	rs109592	chr16:23768710	C=0.782, T=0.218	0.150682	0.762288	NR	0.54	0.45-0.63	2e-13
rs9939355	Lung disease severity in cystic fibrosis with pancreatic insufficiency	36921087	rs194788	chr16:23790338	A=0.622, T=0.378	0.198224	0.591563	0.44	0.07	NA	3e-08
rs9939355	Body mass index	30239722	rs194809	chr16:23804956	A=0.19, G=0.81	0.149726	0.827808	0.1871	0.0126	0.0083-0.0169	5e-09
rs9939355	Body mass index	31669095	rs194809	chr16:23804956	A=0.19, G=0.81	0.149726	0.827808	NR	NA	NA	4e-08
rs9939355	Body mass index	30595370	rs194809	chr16:23804956	A=0.19, G=0.81	0.149726	0.827808	NR	NA	NA	4e-08
rs9939355	Body mass index	37280435	rs194809	chr16:23804956	A=0.19, G=0.81	0.149726	0.827808	NR	0.0140417	0.0092-0.0188	8e-09
rs9939355	Body mass index (MTAG)	36376304	rs187747	chr16:23820423	G=0.767, T=0.233	0.114348	0.634725	NR	0.012398	0.0082-0.0166	1e-08
rs9939355	Non-tuberculous mycobacterial pulmonary disease	33115937	rs77953657	chr16:23825724	C=0.793, T=0.207	0.23034	0.973964	0.76	NA	NA	1e-05
rs9939355	Daytime nap	33568662	rs9939355	chr16:23837048	C=0.518, T=0.482	1	1	NR	0.0051	0.0033-0.0069	2e-09
rs9939355	Body mass index	36581621	rs194795	chr16:23843121	G=0.769, T=0.231	0.166101	0.769286	NR	0.0147	0.011-0.018	7e-15
rs9939355	Ulcerative colitis	26192919	rs7404095	chr16:23864590	C=0.579, T=0.421	0.302896	0.66862	0.58	1.07441	NA	2e-08
rs9939355	Inflammatory bowel disease	26192919	rs7404095	chr16:23864590	C=0.579, T=0.421	0.302896	0.66862	0.58	1.05732	NA	3e-08
rs9939355	Chronic inflammatory diseases (ankylosing spondylitis, Crohn's disease, psoriasis, primary sclerosing cholangitis, ulcerative colitis) (pleiotropy)	26974007	rs7404095	chr16:23864590	C=0.579, T=0.421	0.302896	0.66862	NR	NA	NA	3e-09
rs9939355	Inflammatory bowel disease	23128233	rs7404095	chr16:23864590	C=0.579, T=0.421	0.302896	0.66862	0.572	1.06	1.03-1.091	1e-09
rs9939355	Ulcerative colitis	28067908	rs7404095	chr16:23864590	C=0.579, T=0.421	0.302896	0.66862	NR	NA	NA	2e-07
rs9939355	Inflammatory bowel disease	28067908	rs7404095	chr16:23864590	C=0.579, T=0.421	0.302896	0.66862	NR	NA	NA	2e-07
rs9939355	Lymphocyte count	32888494	rs886114	chr16:23865986	C=0.39, T=0.61	0.231773	0.623408	0.641851	0.0136884	0.0092-0.0182	3e-09
rs9939355	Lymphocyte count	32888493	rs886114	chr16:23865986	C=0.39, T=0.61	0.231773	0.623408	0.641172	NA	NA	2e-11
rs9939355	Lymphocyte count	34594039	rs886114	chr16:23865986	C=0.39, T=0.61	0.231773	0.623408	NR	0.0124	0.0081-0.0167	1e-08
rs9939355	Inflammatory bowel disease or bipolar disorder (pleiotropy)	36753304	rs196001	chr16:23962504	A=0.498, G=0.502	0.10034	0.326923	NR	NA	NA	4e-08
