# Supplementary material for: Genetic associations between ULK3 and epilepsy: a two-sample Mendelian randomization study
Source: Front Neurol. 2024 Aug 12;15:1376314. doi: 10.3389/fneur.2024.1376314 (PMC11346342; doi:10.3389/fneur.2024.1376314)
Supplement: Supplementary file 2 [file Table_1.xlsx]

## Sheet: sheet 1
Supplementary Table 1: Detail information of SNP in the MR analysis of ULK3 and focal epilepsy.
	SNP	Effect allele	Other allele	Chromosome	Position	Exposure (ULK3)					Outcome (focal epilepsy)				r2	F
						Eaf	Beta	SE	p value		Eaf	Beta	SE	p value
1	rs10223014	C	T	4	116545941	0.61964	0.113	0.0253	7.94328e-06		0.6307	-0.000977232	0.00872528	0.9111	0.00601896	19.9768
2	rs12757630	T	C	1	104929652	0.14511	0.1758	0.0356	8.12831e-07		0.1439	0.00792142	0.0119659	0.5078	0.00766788	25.4918
3	rs182106827	T	C	10	97659192	0.05277	-0.2524	0.0554	5.24807e-06		0.0527	0.0368685	0.019466	0.0582599	0.00636871	21.145
4	rs56113811	C	T	9	83742030	0.27141	0.1278	0.028	4.89779e-06		0.2531	-0.0100699	0.00968259	0.2984	0.00645953	21.4485
5	rs695821	G	A	22	26271505	0.71159	0.1262	0.0277	5.37032e-06		0.7119	-0.016277	0.00971183	0.0937497	0.00653716	21.708
6	rs76488685	T	C	2	67300655	0.05358	-0.2498	0.0555	6.60693e-06		0.0481	0.0524515	0.0206258	0.0109999	0.00632851	21.0107
ULK3:unc-51-like kinase 3;MR: Mendelian randomization; SNP: Single nucleotide polymorphism.
