# Supplementary material for: Genetic associations between ULK3 and epilepsy: a two-sample Mendelian randomization study
Source: Front Neurol. 2024 Aug 12;15:1376314. doi: 10.3389/fneur.2024.1376314 (PMC11346342; doi:10.3389/fneur.2024.1376314)
Supplement: Supplementary file 3 [file Table_2.xlsx]

## Sheet: sheet 1
Supplementary Table 2: Detail information of SNP in the MR analysis of ULK3 and generalized epilepsy.
	SNP	Effect allele	Other allele	Chromosome	Position	Exposure (ULK3)					Outcome (generalized epilepsy)				r2	F
						Eaf	Beta	SE	p value		Eaf	Beta	SE	p value
1	rs10223014	C	T	4	116545941	0.61964	0.113	0.0253	7.94328e-06		0.6291	0.0119869	0.0128477	0.351	0.00601896	19.9768
2	rs12757630	T	C	1	104929652	0.14511	0.1758	0.0356	8.12831e-07		0.1425	0.0312099	0.0177128	0.0780603	0.00766788	25.4918
3	rs182106827	T	C	10	97659192	0.05277	-0.2524	0.0554	5.24807e-06		0.0514	-0.0145963	0.0281239	0.604	0.00636871	21.145
4	rs56113811	C	T	9	83742030	0.27141	0.1278	0.028	4.89779e-06		0.2652	-0.0066757	0.0140541	0.634699	0.00645953	21.4485
5	rs695821	G	A	22	26271505	0.71159	0.1262	0.0277	5.37032e-06		0.7151	0.000796041	0.0139656	0.9547	0.00653716	21.708
6	rs76488685	T	C	2	67300655	0.05358	-0.2498	0.0555	6.60693e-06		0.0469	0.025708	0.0298931	0.39	0.00632851	21.0107
ULK3:unc-51-like kinase 3; MR: Mendelian randomization; SNP: Single nucleotide polymorphism.
