# Supplementary material for: Genetic associations between ULK3 and epilepsy: a two-sample Mendelian randomization study
Source: Front Neurol. 2024 Aug 12;15:1376314. doi: 10.3389/fneur.2024.1376314 (PMC11346342; doi:10.3389/fneur.2024.1376314)
Supplement: Supplementary file 4 [file Table_3.xlsx]

## Sheet: sheet 1
Supplementary Table 3: Detail information of SNP in the MR analysis of focal epilepsy and ULK3.
	SNP	Effect allele	Other allele	Chromosome	Position	Exposure (focal epilepsy)					Outcome (ULK3)				r2	F
						Eaf	Beta	SE	p value		Eaf	Beta	SE	p value
1	rs10247416	T	G	7	89335357	0.0742	0.0830242	0.0164112	4.20601e-07		0.08553	-0.0361	0.0473	0.446684	0.000947023	37.2969
2	rs10873348	T	G	14	83710088	0.7085	0.0424645	0.00924146	4.32404e-06		0.72971	-0.0023	0.0276	0.933254	0.000744836	29.3281
3	rs11065064	T	C	12	120707989	0.1185	-0.0602916	0.013419	7.03396e-06		0.11355	-0.0164	0.0391	0.676083	0.000759424	29.903
4	rs11080800	T	C	18	1505023	0.1147	0.0642661	0.0138355	3.40001e-06		0.13211	-0.0267	0.0374	0.47863	0.000838779	33.0303
5	rs115068216	A	C	4	91105557	0.0252	0.144411	0.0279974	2.5e-07		0.03246	-0.0295	0.0706	0.676083	0.00102458	40.3545
6	rs115413702	C	T	5	164437767	0.0158	0.172087	0.0353144	1.09999e-06		0.01657	-0.1336	0.0982	0.17378	0.000921015	36.2717
7	rs11684940	T	C	2	240890391	0.1626	-0.0544963	0.0114753	2.04701e-06		0.18496	-0.0327	0.0327	0.316228	0.000808756	31.8471
8	rs11814110	G	A	10	61924861	0.6108	0.0406419	0.00871958	3.15399e-06		0.6219	-0.0341	0.0261	0.190546	0.000785326	30.9237
9	rs12672013	C	T	7	24580324	0.085	0.0734098	0.0155595	2.386e-06		0.09331	-0.0099	0.0423	0.812831	0.000838259	33.0098
10	rs13090746	G	A	3	102783730	0.6889	-0.0421399	0.00907992	3.46897e-06		0.69162	0.0343	0.0266	0.199526	0.000761155	29.9712
11	rs13273033	A	G	8	9540693	0.752	-0.0441559	0.00971099	5.45406e-06		0.75567	-0.051	0.0285	0.0724436	0.000727239	28.6348
12	rs138705590	G	A	10	12653779	0.2682	0.0425661	0.00951622	7.71507e-06		0.29405	0.0522	0.0278	0.060256	0.000711228	28.0039
13	rs148684954	A	G	1	87320940	0.0117	0.187778	0.0403044	3.18097e-06		0.00655	0.191	0.1556	0.218776	0.000815444	32.1106
14	rs151233829	A	G	4	163577448	0.0241	0.143242	0.028376	4.47095e-07		0.02513	0.1013	0.0783	0.194984	0.000965146	38.0113
15	rs1525538	G	T	7	149075131	0.2389	0.0466294	0.00988331	2.38501e-06		0.22601	0.0042	0.0298	0.891251	0.000790692	31.1352
16	rs1658164	G	A	18	4595501	0.4649	-0.0413506	0.0085066	1.167e-06		0.46577	-0.0157	0.0248	0.524807	0.000850723	33.501
17	rs17232590	A	G	11	20333920	0.1697	0.0563877	0.0117206	1.5e-06		0.17333	0.0706	0.0335	0.0346737	0.000896016	35.2863
18	rs17343248	C	G	8	26773173	0.3794	0.0424421	0.00868826	1.033e-06		0.40123	-0.0144	0.0253	0.57544	0.000848267	33.4043
19	rs1773631	A	G	10	25665449	0.819	-0.0497712	0.0111047	7.39095e-06		0.86585	0.013	0.0357	0.724436	0.000734427	28.918
20	rs2020926	C	T	9	107580842	0.0848	0.0683421	0.0151703	6.62705e-06		0.07767	0.0244	0.0497	0.616595	0.000724967	28.5453
21	rs2025935	A	G	1	207675655	0.2928	-0.0422363	0.00928679	5.41003e-06		0.33065	-0.0541	0.0273	0.047863	0.00073878	29.0895
22	rs2147676	A	G	13	53286126	0.5283	0.0385711	0.0086872	9.01509e-06		0.53784	-0.0092	0.0251	0.707946	0.000741482	29.196
23	rs2212656	A	C	2	167000843	0.2504	0.0587259	0.0101532	7.29995e-09		0.25373	-0.0008	0.0288	0.977237	0.00129465	51.0054
24	rs2534590	C	T	7	38387731	0.3214	-0.0438189	0.00945595	3.58204e-06		0.33334	-0.0222	0.0273	0.416869	0.000837554	32.982
25	rs2753616	A	G	14	86073892	0.5893	-0.039997	0.00861076	3.39703e-06		0.5813	-0.0162	0.0247	0.512861	0.000774365	30.4918
26	rs2765365	C	T	6	6982591	0.9462	0.0918351	0.0196019	2.80001e-06		0.94648	-0.0389	0.0561	0.489779	0.000858643	33.8132
27	rs2768557	C	T	6	109258336	0.7768	0.045671	0.0102264	7.98601e-06		0.77534	0.0359	0.03	0.229087	0.000723293	28.4793
28	rs34964612	G	C	7	52169297	0.3797	-0.0447233	0.00917778	1.09999e-06		0.38914	-0.0044	0.0258	0.870964	0.000942193	37.1065
29	rs4591547	G	A	4	160357877	0.3992	0.0398828	0.00869664	4.52199e-06		0.4247	0.0763	0.0258	0.0030903	0.000762995	30.0437
30	rs4638568	A	G	16	50045839	0.0612	-0.0912397	0.0182809	5.99998e-07		0.06501	-0.009	0.0511	0.851138	0.000956582	37.6737
31	rs57674185	A	G	4	136743260	0.0312	0.11061	0.0248842	8.79407e-06		0.02878	-0.0432	0.0743	0.562341	0.000739618	29.1226
32	rs5995225	G	A	22	36524873	0.6159	-0.0401356	0.00907018	9.6241e-06		0.59874	0.0013	0.0257	0.954993	0.000762156	30.0107
33	rs60136277	C	G	16	87744035	0.0522	0.0944397	0.0199872	2.30001e-06		0.05734	-0.0078	0.0553	0.891251	0.000882524	34.7545
34	rs6086402	A	G	20	8297313	0.15	0.053862	0.0119454	6.51103e-06		0.12676	0.001	0.0388	0.977237	0.000739784	29.1291
35	rs62343369	T	C	5	9178683	0.1587	0.0573116	0.0119027	1.47099e-06		0.18209	0.0028	0.0327	0.933254	0.000877087	34.5402
36	rs643395	A	G	18	44164722	0.1308	-0.0599861	0.0128864	3.24302e-06		0.12979	0.0258	0.0371	0.489779	0.000818199	32.2192
37	rs6541281	T	C	1	231813134	0.4477	0.0401919	0.00860456	2.99399e-06		0.4851	-0.0183	0.0252	0.467735	0.000798857	31.457
38	rs6829616	A	G	4	25466753	0.9585	-0.101094	0.0218675	3.78504e-06		0.9619	-0.0206	0.0685	0.758578	0.000813057	32.0166
39	rs6839308	A	C	4	176028670	0.3718	0.0435265	0.00887752	9.45606e-07		0.40676	0.0051	0.0252	0.831764	0.000885003	34.8522
40	rs6938732	G	A	6	127744832	0.5623	-0.0402036	0.00846214	2.02801e-06		0.61136	0.0199	0.0254	0.436516	0.000795618	31.3293
41	rs7083521	T	G	10	23106191	0.0848	0.0721874	0.0150957	1.739e-06		0.05786	-0.0826	0.0536	0.123027	0.000808844	31.8505
42	rs7181019	T	G	15	92451891	0.2524	0.0439676	0.0097858	7.01197e-06		0.26766	0.0201	0.0282	0.47863	0.000729548	28.7258
43	rs72746715	A	C	5	51793558	0.0465	0.0936905	0.0207142	6.1e-06		0.04752	-0.0287	0.0588	0.630957	0.000778386	30.6502
44	rs7365361	G	A	1	225864622	0.2665	0.0457184	0.00990433	3.90301e-06		0.26273	0.003	0.0283	0.912011	0.000817164	32.1784
45	rs74459126	G	A	3	85336311	0.0761	-0.0735587	0.0158498	3.46697e-06		0.07716	0.0226	0.0461	0.630957	0.000760865	29.9598
46	rs75374212	T	C	11	6701514	0.0675	0.077571	0.0167359	3.56402e-06		0.05108	0.0659	0.0567	0.245471	0.000757498	29.8271
47	rs7579646	A	G	2	224900696	0.1954	0.0493185	0.0105902	3.211e-06		0.20603	0.0716	0.031	0.020893	0.000764811	30.1153
48	rs76501005	T	C	18	61155704	0.0382	0.104429	0.0227911	4.60299e-06		0.03554	0.0468	0.0665	0.47863	0.000801347	31.5551
49	rs7849871	T	C	9	80813747	0.228	-0.0447558	0.0100282	8.08798e-06		0.23164	-0.0281	0.0292	0.338844	0.000705149	27.7644
ULK3:unc-51-like kinase 3;MR: Mendelian randomization; SNP: Single nucleotide polymorphism.
