# Supplementary material for: Genetic associations between ULK3 and epilepsy: a two-sample Mendelian randomization study
Source: Front Neurol. 2024 Aug 12;15:1376314. doi: 10.3389/fneur.2024.1376314 (PMC11346342; doi:10.3389/fneur.2024.1376314)
Supplement: Supplementary file 5 [file Table_4.xlsx]

## Sheet: sheet 1
Supplementary Table 4: Detail information of SNP in the MR analysis of generalized epilepsy and ULK3.
	SNP	Effect allele	Other allele	Chromosome	Position	Exposure (generalized epilepsy)					Outcome (ULK3)				r2	F
						Eaf	Beta	SE	p value		Eaf	Beta	SE	p value
1	rs10060382	T	C	5	114401519	0.4968	-0.0725271	0.0125501	7.49998e-09		0.50665	-0.036	0.0247	0.144544	0.00262998	88.1891
2	rs1017342	T	C	8	125713791	0.3101	0.0667242	0.0133769	6.08793e-07		0.3259	0.0229	0.0265	0.389045	0.00190495	63.8309
3	rs10400883	C	T	15	61631310	0.2115	-0.0714935	0.0154314	3.59998e-06		0.21323	-0.0099	0.0302	0.74131	0.00170481	57.1129
4	rs10413669	C	T	19	33921368	0.5746	0.0556619	0.0125506	9.19899e-06		0.58744	0.0044	0.0252	0.870964	0.00151464	50.7324
5	rs1044352	T	G	4	31147874	0.4213	0.0751763	0.0125629	2.171e-09		0.41131	0.0138	0.025	0.57544	0.00275573	92.4173
6	rs1046276	C	T	16	30914626	0.6474	-0.0636124	0.0131431	1.29999e-06		0.6454	-0.0105	0.0253	0.676083	0.00184743	61.8999
7	rs10486722	T	C	7	41811908	0.6629	0.0585562	0.0130735	7.48393e-06		0.66339	0.0266	0.0265	0.316228	0.00153244	51.3295
8	rs10741221	C	T	10	132504139	0.4583	0.0564083	0.0125603	7.10003e-06		0.44937	0.0172	0.0251	0.489779	0.00157988	52.9212
9	rs10753036	G	C	1	188112095	0.625	0.0579907	0.0128043	5.92107e-06		0.62056	0.0084	0.0259	0.74131	0.00157637	52.8033
10	rs11168514	T	C	12	48699276	0.1791	0.078533	0.0161724	1.19501e-06		0.19381	-0.0299	0.0315	0.346737	0.00181351	60.7613
11	rs11639540	A	C	16	7367141	0.5135	-0.0591609	0.0124027	1.84302e-06		0.51335	-0.0203	0.0251	0.416869	0.00174873	58.587
12	rs11890028	G	T	2	166943277	0.2789	-0.0756592	0.0138494	4.67897e-08		0.27485	0.0407	0.0275	0.138038	0.00230249	77.1821
13	rs11943905	T	C	4	46397617	0.2736	0.0775434	0.0141116	3.89996e-08		0.28507	-0.0277	0.0275	0.316228	0.00239008	80.1252
14	rs11978015	A	G	7	85977972	0.5379	-0.0623823	0.0124342	5.25001e-07		0.52463	0.0111	0.0246	0.645654	0.0019346	64.826
15	rs12303686	A	G	12	60445243	0.0721	0.106606	0.0239456	8.52491e-06		0.07838	-0.0216	0.0466	0.645654	0.00152065	50.9341
16	rs13200150	G	A	6	128309768	0.3076	-0.0781755	0.0134345	5.91602e-09		0.317	0.0063	0.0265	0.812831	0.00260324	87.2901
17	rs13294415	C	G	9	77669152	0.2106	-0.0696138	0.0154904	7.00003e-06		0.21708	0.0339	0.0308	0.269153	0.0016113	53.9753
18	rs133565	G	A	22	48639993	0.6799	0.0706526	0.0133736	1.27201e-07		0.65877	-0.0285	0.0265	0.281838	0.00217279	72.8249
19	rs1402398	A	G	2	58042241	0.6247	-0.0866186	0.0127662	1.16091e-11		0.62812	-0.0211	0.0259	0.416869	0.00351805	118.073
20	rs1441102	T	A	2	104479862	0.5181	-0.0635656	0.0125351	3.95603e-07		0.51042	0.0282	0.0254	0.269153	0.00201765	67.6146
21	rs1487945	G	T	21	21675810	0.6044	0.060742	0.012804	2.1e-06		0.60812	0.022	0.0251	0.380189	0.00176437	59.1118
22	rs16940000	A	G	15	87733436	0.1283	0.0917111	0.0188861	1.2e-06		0.13298	-0.0027	0.037	0.933254	0.00188134	63.0382
23	rs17276565	T	G	16	82812554	0.1081	0.0880724	0.0199349	9.98206e-06		0.11905	-0.0042	0.0383	0.912011	0.00149572	50.0979
24	rs1822998	A	T	9	31759826	0.2117	-0.0723347	0.0151996	1.94402e-06		0.22088	0.0191	0.0298	0.524807	0.00174637	58.5077
25	rs1940476	G	C	11	102507819	0.4132	0.0576815	0.0127642	6.19998e-06		0.40746	0.0018	0.0255	0.933254	0.00161344	54.0472
26	rs2037305	C	T	3	181097177	0.7249	0.0658303	0.0139353	2.30999e-06		0.71474	0.0177	0.0284	0.537032	0.00172842	57.9055
27	rs2150861	G	A	9	28330238	0.8104	0.0707674	0.0159278	8.86605e-06		0.79966	-0.0244	0.0309	0.426581	0.00153898	51.5491
28	rs2230499	G	A	14	61857969	0.1643	-0.0750189	0.0167978	7.97995e-06		0.14819	-0.0135	0.0358	0.707946	0.00154547	51.7666
29	rs2241759	A	G	2	25064193	0.4843	-0.0562424	0.0124734	6.52004e-06		0.49465	-0.0334	0.0247	0.177828	0.00158004	52.9266
30	rs2356752	C	T	19	44654227	0.379	-0.0581707	0.012796	5.47394e-06		0.37143	-0.0184	0.0254	0.467735	0.00159283	53.3556
31	rs2463699	A	C	6	72909809	0.6598	0.065481	0.0131646	6.56599e-07		0.64463	-0.0083	0.0259	0.74131	0.0019249	64.5004
32	rs2585398	A	C	17	8054860	0.5459	-0.0612902	0.0128356	1.79999e-06		0.53437	0.0045	0.0254	0.851138	0.00186242	62.4029
33	rs2612767	T	C	17	77182704	0.3372	-0.061298	0.0133228	4.20998e-06		0.34143	-0.0343	0.0269	0.204174	0.00167955	56.2653
34	rs2833098	A	G	21	32183996	0.6299	0.073068	0.0129553	1.7e-08		0.62582	0.0101	0.0252	0.691831	0.00248929	83.4595
35	rs285317	C	T	3	36251715	0.2158	-0.0711099	0.0150179	2.19498e-06		0.20804	0.0595	0.0306	0.0512861	0.00171147	57.3364
36	rs2898945	G	C	17	48553916	0.5659	0.0588335	0.0127125	3.69999e-06		0.57747	-0.0063	0.0248	0.794328	0.00170063	56.9726
37	rs2905552	C	G	5	136629284	0.476	-0.0607841	0.0123973	9.43996e-07		0.47687	0.023	0.0252	0.363078	0.0018431	61.7544
38	rs35753438	G	A	16	71537252	0.1409	-0.0825099	0.0180705	4.96501e-06		0.16124	-0.0517	0.0336	0.123027	0.00164815	55.2117
39	rs3738631	G	C	1	16559541	0.3402	-0.0659887	0.0131242	4.96501e-07		0.34967	0.0208	0.0257	0.416869	0.00195486	65.5064
40	rs3825075	C	T	11	217140	0.7161	-0.0612926	0.0137304	8.051e-06		0.71033	-0.0222	0.0272	0.416869	0.00152751	51.1643
41	rs4491514	A	G	16	80526470	0.1809	-0.0794505	0.0160929	7.95298e-07		0.17434	0.0029	0.0334	0.933254	0.00187068	62.6802
42	rs4665630	T	C	2	23898317	0.8886	-0.108987	0.0198954	4.30002e-08		0.88634	-0.0087	0.0393	0.831764	0.00235164	78.8336
43	rs4682994	A	G	3	44803130	0.045	0.135904	0.030094	6.29999e-06		0.0431	-0.1692	0.0601	0.00489779	0.00158749	53.1764
44	rs4794333	C	T	17	46045495	0.3943	-0.0735914	0.0126969	6.81005e-09		0.39221	0.0481	0.0252	0.0562341	0.00258683	86.7384
45	rs491132	G	A	1	175832906	0.6785	0.0641386	0.0136002	2.39999e-06		0.67852	0.05	0.0263	0.057544	0.00179473	60.131
46	rs4918921	T	G	10	97136202	0.5888	-0.056044	0.0125772	8.33508e-06		0.59785	0.0232	0.0252	0.354813	0.00152093	50.9435
47	rs4981631	A	C	14	27312452	0.7394	0.0645907	0.0141089	4.69505e-06		0.73819	0.0133	0.0281	0.630957	0.00160777	53.8568
48	rs55673257	G	T	2	225621330	0.034	0.167473	0.0347094	1.40001e-06		0.04213	0.0342	0.0625	0.588844	0.00184236	61.7298
49	rs60006504	T	C	4	26969628	0.1475	-0.0832676	0.0178265	3.002e-06		0.15822	-0.0077	0.0357	0.831764	0.00174369	58.4177
50	rs6110905	T	G	20	16087405	0.3117	-0.0612556	0.0134687	5.41302e-06		0.32281	-0.0329	0.0268	0.218776	0.00161004	53.9329
51	rs62353340	A	G	5	19961298	0.5627	0.0561934	0.0125853	8e-06		0.56716	-0.0551	0.0255	0.030903	0.00155402	52.0536
52	rs6426051	C	T	1	225362412	0.1082	-0.0887985	0.0199279	8.367e-06		0.10351	-0.0462	0.0408	0.25704	0.00152172	50.9701
53	rs678634	A	G	20	48410403	0.1098	-0.10081	0.0198054	3.578e-07		0.11703	-0.0807	0.0385	0.0363078	0.00198668	66.5747
54	rs6804032	T	C	3	114548471	0.1593	-0.0758491	0.0170524	8.67901e-06		0.15235	0.0098	0.0348	0.776247	0.00154095	51.615
55	rs68082256	A	G	6	16971575	0.2059	-0.0934041	0.0155053	1.7e-09		0.20606	-0.036	0.0303	0.234423	0.00285295	95.6869
56	rs727432	T	G	5	7663078	0.3273	-0.0611621	0.0132043	3.62402e-06		0.34708	0.0021	0.0259	0.933254	0.00164726	55.1819
57	rs7350429	G	A	10	103765790	0.2893	0.0687696	0.0136339	4.57004e-07		0.29501	-0.0186	0.0273	0.489779	0.00194472	65.166
58	rs75483641	T	C	19	2123928	0.1507	-0.0883856	0.0174572	4.11803e-07		0.16718	-0.0339	0.0338	0.316228	0.00199971	67.0124
59	rs76660620	A	T	3	21212657	0.1281	-0.0832324	0.0185911	7.55997e-06		0.1064	0.0255	0.0409	0.537032	0.0015475	51.8348
60	rs7909832	C	T	10	16556710	0.5537	-0.0618448	0.0124511	6.79501e-07		0.56584	-0.0146	0.025	0.562341	0.00189033	63.34
61	rs7985945	G	C	13	93146621	0.6158	-0.0636273	0.0127382	5.89794e-07		0.622	-0.0295	0.0261	0.25704	0.00191564	64.1896
62	rs8041005	A	G	15	62036643	0.3871	0.0635476	0.012758	6.31306e-07		0.3886	-0.0116	0.0249	0.645654	0.0019162	64.2085
63	rs876793	C	T	1	237852083	0.3446	0.0637049	0.0134031	2e-06		0.3498	0.0262	0.0261	0.316228	0.00183315	61.4204
64	rs887696	T	C	2	191583507	0.6662	-0.0726806	0.0131145	2.99599e-08		0.67442	0.024	0.0266	0.371535	0.00234941	78.7586
65	rs9410888	A	G	9	86465402	0.2584	-0.0681111	0.0142551	1.77101e-06		0.25521	0.021	0.0284	0.457088	0.00177798	59.5688
66	rs949439	G	A	22	38052291	0.422	-0.0576146	0.0127494	6.19998e-06		0.42683	0.0253	0.0253	0.316228	0.00161933	54.2447
67	rs9939355	T	C	16	23837048	0.5534	-0.0633982	0.0127845	7.10003e-07		0.55079	-0.013	0.0251	0.60256	0.00198674	66.5769
ULK3:unc-51-like kinase 3; MR: Mendelian randomization; SNP: Single nucleotide polymorphism.
